# Supplementary material for: Integrating Physiology, Transcriptome, and Metabolome Analyses Reveals the Drought Response in Two Quinoa Cultivars with Contrasting Drought Tolerance
Source: Int J Mol Sci. 2024 Nov 13;25(22):12188. doi: 10.3390/ijms252212188 (PMC11594460; doi:10.3390/ijms252212188)
Supplement: Supplementary file 1 [file ijms-25-12188-s001.zip]

Archive with 14 entries (14 files):
- Figure S1 DEGsVenn.jpg
- Figure S10 Integration KEGG analysis.tif
- Figure S11 CombinedKeggLvsZ.tif
- Figure S12 Integrated KEGG pathway network diagram of LL1s.tif
- Figure S13 Integrated KEGG pathway network diagram of ZK1s.tif
- Figure S2 CommonGO-terms.tif
- Figure S3 CommonDEGKeggUpsetR.tif
- Figure S4 RT-qPCR.tif
- Figure S5 MetaCorrplot.tif
- Figure S6 Metabolite PCA analysis.tif
- Figure S7 MLLandMZZ_pca.tif
- Figure S8 OPLS-DA score mapsS.tif
- Figure S9 MetaVennLvsZ.tif
- Supplementary tables (S1-S14_).xlsx
