# Supplementary material for: Integrating Physiology, Transcriptome, and Metabolome Analyses Reveals the Drought Response in Two Quinoa Cultivars with Contrasting Drought Tolerance
Source: Int J Mol Sci. 2024 Nov 13;25(22):12188. doi: 10.3390/ijms252212188 (PMC11594460; doi:10.3390/ijms252212188)
Supplement: Supplementary file 1 [file ijms-25-12188-s001.zip › Supplementary tables (S1-S14_).xlsx]

## Sheet: TableS1Primers
Table.S1 Primers used for RT-qPCR
Gene	Primer name	Primer sequence
gene 56001	gene56001-F(housekeeper)	GCATGAAGATCAAGGTAGTGG
	gene56001-R(housekeeper)	CATCTGCTGGAATGTACTGAG
gene18529	gene18529-F	ATGTCTGAAGGTGGTCAA
	gene18529-R	TTCTGAATGCTCTTCTCTTTC
gene21920	gene21920-F	AGATTGGACACTGACATACTG
	gene21920-R	TCTGGCTGAATAGAGTTGTTG
gene43483	gene43483-F	ATCTCTTACGCCATTGGT
	gene43483-R	GTCTCCTTGACAATCTTGAG
gene49141	gene49141-F	GATGGGCTTTGGGATGTC
	gene49141-R	GTGGACCTTCGCATTCTC
gene52093	gene52093-F	TTCACAGCATTCGTTCGT
	gene52093-R	GCACCTGAAGAACTTCTGA
gene57674	gene57674-F	GGCATCTAGGTCACTTGAATGA
	gene57674-R	CAACTCCGCTACCCAACTTTA

## Sheet: TableS2  Statistics of illumina
Table.S2 Statistics of illumina sequencing reads
samples	Clean reads	Clean bases	GC content	%≥Q30
TPL-1	21219746	6337624896	0.4362	0.93
TPL-2	21462772	6414050162	0.4383	0.9248
TPL-3	22024297	6581043558	0.4343	0.9325
TPZ-1	21923441	6546220094	0.4362	0.9301
TPZ-2	21002041	6278399454	0.4421	0.9279
TPZ-3	21633658	6452716552	0.4367	0.9306
TWL-1	21335384	6378209704	0.4388	0.9313
TWL-2	20090270	5993985704	0.4414	0.9299
TWL-3	20192980	6039234672	0.4388	0.9283
TWZ-1	21093677	6288799422	0.4378	0.9275
TWZ-2	21147430	6303892714	0.4381	0.924
TWZ-3	20881294	6243977856	0.4372	0.9314

## Sheet: TableS3  Statistics of alignmen
Table.S3 Statistics of alignment
samples	Total reads	Mapped reads	Uniq mapped reads	Multiple map reads	Reads map to “＋”	Reads map to “－”
TPL-1	42439492	40,738,791 (95.99%)	36,409,398 (85.79%)	4,329,393 (10.20%)	19,404,244 (45.72%)	19,812,491 (46.68%)
TPL-2	42925544	41,061,938 (95.66%)	36,579,636 (85.22%)	4,482,302 (10.44%)	19,677,219 (45.84%)	20,032,610 (46.67%)
TPL-3	44048594	42,302,543 (96.04%)	37,100,289 (84.23%)	5,202,254 (11.81%)	20,144,714 (45.73%)	20,594,150 (46.75%)
TPZ-1	43846882	42,072,792 (95.95%)	36,921,485 (84.21%)	5,151,307 (11.75%)	19,850,241 (45.27%)	20,508,745 (46.77%)
TPZ-2	42004082	38,690,421 (92.11%)	31,715,866 (75.51%)	6,974,555 (16.60%)	17,380,248 (41.38%)	18,240,014 (43.42%)
TPZ-3	43267316	41,452,005 (95.80%)	37,203,989 (85.99%)	4,248,016 (9.82%)	19,801,130 (45.76%)	20,181,848 (46.64%)
TWL-1	42670768	40,992,125 (96.07%)	36,828,370 (86.31%)	4,163,755 (9.76%)	19,650,840 (46.05%)	19,984,063 (46.83%)
TWL-2	40180540	38,525,910 (95.88%)	35,849,294 (89.22%)	2,676,616 (6.66%)	18,803,448 (46.80%)	18,928,166 (47.11%)
TWL-3	40385960	38,821,208 (96.13%)	35,181,502 (87.11%)	3,639,706 (9.01%)	18,627,649 (46.12%)	18,951,321 (46.93%)
TWZ-1	42187354	40,428,615 (95.83%)	36,878,795 (87.42%)	3,549,820 (8.41%)	19,406,203 (46.00%)	19,874,221 (47.11%)
TWZ-2	42294860	40,623,787 (96.05%)	36,763,090 (86.92%)	3,860,697 (9.13%)	19,538,507 (46.20%)	19,990,653 (47.26%)
TWZ-3	41762588	40,246,270 (96.37%)	36,391,572 (87.14%)	3,854,698 (9.23%)	19,299,760 (46.21%)	19,733,628 (47.25%)

## Sheet: TableS4 Expression levels
Table.S4 Expression levels of all genes
Gene	TWL-1	TWL-2	TWL-3	TPL-1	TPL-2	TPL-3	TPZ-1	TPZ-2	TPZ-3	TWZ-1	TWZ-2	TWZ-3
gene30840	0	0	0	0	0	0	0	0	0	0.027758	0	0
gene18737	6.81985	6.25552	7.41553	5.62039	6.12875	6.18027	5.40448	5.09747	5.65221	6.23084	6.73315	6.58454
Chenopodium_quinoa_newGene_11328	0.385224	0.179067	0.224075	0.163461	0.572823	0.514244	0.183114	7.16259	0.671106	0.537623	0.293738	0.709397
Chenopodium_quinoa_newGene_11327	0	0	0	0	0.03412	0	0	0	0	0	0.235725	0
Chenopodium_quinoa_newGene_11326	1.41281	0	0	0	0.584468	0	0	0	0	0.881376	0.449135	0
gene50836	7.33006	13.6261	11.1917	8.14836	8.44465	6.50338	8.43412	5.4734	7.66652	10.1397	7.78267	11.4196
Chenopodium_quinoa_newGene_11323	14.8865	8.90871	8.46403	18.7178	11.9608	17.3506	14.1787	12.0544	18.645	9.39713	7.04631	12.2101
gene18735	10.5379	7.82398	11.1406	11.1764	9.06519	15.3493	11.4598	12.5877	11.7631	8.95579	8.38377	8.29776
Chenopodium_quinoa_newGene_11321	3.7088	2.94094	3.29835	3.7187	3.08783	2.84251	3.41508	3.94678	4.26003	3.7889	3.94297	3.56837
gene18734	1.71153	1.87905	2.10573	1.86821	2.03057	1.89295	2.50272	2.52978	1.53187	2.94764	2.94288	0.994407
gene33413	1.72869	0.777058	1.19996	1.02188	1.17739	0.453832	0.92321	0.885505	0.911994	0.972628	0.785026	0.719611
gene18731	3.97171	3.30829	3.55356	4.25446	4.61932	4.40535	4.38222	4.91441	5.16495	4.67092	4.29779	3.10459
Chenopodium_quinoa_newGene_2564	0	0.100758	0.057033	0.035322	0	0	0	0	0	0.198187	0	0.220281
gene38000	0.251204	0.25156	0.109307	0.15466	0.216641	0.138493	0.075133	0	0.070306	0.097475	0.129449	0.112054
gene40585	3.82586	2.8369	4.58144	3.86488	4.46465	4.01762	3.80761	3.80523	3.67171	3.75449	3.74395	3.66516
gene40584	0.458747	0.113303	0.265613	0.960925	0.447817	0	0	0.231909	1.00911	0.236937	0.094404	0
gene40586	11.2472	11.4197	9.97072	10.4444	11.1391	10.6542	7.77558	7.36655	8.4329	6.31285	8.62785	9.94823
gene40581	0.298312	0.555991	0.654186	0.59145	0.585225	0.336953	0.451142	0.364596	0.366512	0.670884	0.276028	0.67336
gene40580	2.64515	3.02537	2.31601	5.09801	3.62178	10.9488	3.12827	3.29568	2.83532	2.53159	2.2611	2.09709
gene53498	0.856659	0.968666	0.958909	1.17484	1.42131	1.02649	1.19571	1.31133	1.07823	1.0896	1.31167	1.53525
gene40589	39.9568	34.9468	41.1237	46.7257	43.649	43.7742	50.1245	45.0108	42.6485	42.5445	43.5231	45.9468
gene13134	0	0	0	0	0.090118	0	0.110552	0.027707	0	0.069302	0	0.03997
gene24640	1.00263	1.54925	1.1393	2.04366	2.87227	5.22661	1.89522	2.08561	1.7841	2.70777	2.17333	2.45112
gene47589	0.12156	0.216671	0.103613	0.246133	0.345846	0.202404	0.15894	0.037815	0.106145	0.339889	0.249638	0.272238
gene24642	1.82044	1.89351	1.94253	2.63619	2.44214	2.38511	2.05321	2.20601	2.58582	2.451	1.69207	2.01691
gene24643	2.21663	2.45391	2.33205	2.48953	2.49728	2.20203	3.92892	3.10405	2.23982	3.24486	2.4063	3.39325
gene18739	6.55922	10.0266	6.23465	5.70113	6.43971	2.74439	5.42712	3.3253	6.41	8.34453	6.69722	7.43068
gene24646	0.629032	0.40685	0.705532	0.641415	0.852428	0.71134	1.31039	0.966353	0.625298	0.869132	1.16819	1.33561
gene24649	2.30548	2.1112	2.95327	3.44725	2.52837	2.34091	3.56264	2.83131	2.28749	3.0343	2.7324	3.78348
gene47582	10.7749	11.5909	12.434	11.941	11.0048	13.5736	11.7214	12.8158	12.7222	14.048	11.3267	12.5351
gene47583	6.62651	5.30028	6.22059	7.33035	9.03016	4.91279	6.3605	7.57279	9.26906	7.18061	9.3502	9.29142
gene47585	0.322736	0.328657	0.489625	0.78749	1.29973	0.405826	0.78669	0.913388	0.61369	1.02615	0.725989	0.624058
gene47587	17.3363	25.4672	21.4868	17.353	22.2488	19.1217	21.2919	14.6537	18.7726	25.7927	21.4084	26.8097
gene40059	3.92702	3.57566	3.82016	5.97332	5.29212	7.16634	5.04923	5.70947	3.88319	3.83074	3.963	4.0438
gene50495	16.9536	14.5843	16.3757	19.4658	17.2797	16.8337	17.6208	16.7508	14.49	16.1294	15.7649	16.6704
gene29074	6.06891	4.92262	6.7421	6.33725	5.22116	3.50506	5.2888	5.09481	4.96986	6.51396	4.25823	5.58993
gene40052	4.75212	6.2214	6.22094	3.71582	4.09752	2.16931	3.69003	3.1034	3.60572	4.73568	5.2225	4.46274
gene40051	1.42557	0.829561	1.56031	0.98418	0.971008	0.501331	0.285983	0.720811	1.20638	0.416951	0.296886	0.51767
gene40050	69.3739	71.3377	61.2555	67.4048	71.5633	45.9373	58.2069	45.0561	53.9459	82.3418	85.2227	98.3504
gene40057	10.7377	10.4447	11.9765	10.0107	9.25116	7.70835	8.5165	9.0806	10.3739	8.74662	7.09556	8.24857
gene40056	4.33735	5.48854	4.50962	3.78529	4.55996	3.72663	4.25664	2.59163	3.96964	4.91785	5.15088	7.08493
gene50490	13.0044	13.5279	13.0211	14.7423	14.6901	16.924	15.0214	13.2357	14.151	17.2974	15.7198	15.3588
gene52809	59.1754	52.1292	64.0418	77.8058	73.0509	51.2013	69.8739	64.974	72.3384	86.5528	73.0471	96.5195
gene52808	9.28384	7.70897	7.80228	8.37322	8.58452	9.92309	7.73375	8.67568	9.63018	8.51604	7.90212	10.1415
gene52807	1.22393	2.03751	1.26761	1.03251	1.15199	1.03822	1.6485	0.824906	0.800014	2.73026	2.38738	3.56865
gene52806	0.704144	0.997552	1.04773	0.3534	0.526546	0.093844	0.420451	0.254155	0.711759	0.503255	0.935002	0.927297
gene52805	2.83853	2.27584	2.40314	2.9896	2.74237	3.2659	2.72031	2.29194	2.11983	2.78767	2.63073	2.54174
gene52804	12.3045	11.4485	11.3223	15.2402	11.3269	12.1655	13.2521	15.0799	13.7047	14.21	11.8068	14.0364
gene52803	13.1953	8.75237	15.0006	11.436	8.06144	27.0805	10.6496	13.5394	10.6732	6.32336	6.33615	7.04501
gene52801	38.935	42.4907	40.9565	51.9456	48.3829	29.791	46.2489	35.1202	45.8814	50.1195	52.7283	62.7801
gene35923	15.3368	11.4189	14.8618	7.24975	9.76521	3.67697	5.04984	4.55552	10.6699	8.27804	21.9596	14.3332
gene35922	0.844637	0.836866	1.50752	1.21124	1.1491	1.34702	1.00693	0.96375	0.89037	0.84539	0.776158	1.10826
Chenopodium_quinoa_newGene_12672	0	0	0	0.057937	0.07599	0	0	0	0	0	0.517773	0
Chenopodium_quinoa_newGene_12674	0	0	0	0	0.308096	0	0	0.031067	0	0	0	0
Chenopodium_quinoa_newGene_12675	1.47521	1.17998	1.3133	1.71046	1.69182	1.42155	2.18453	2.01478	1.8231	1.36861	2.01884	1.62538
Chenopodium_quinoa_newGene_12676	1.23197	1.33823	1.48094	1.5864	1.77932	1.29358	1.52458	1.08825	1.4021	0.853326	1.38233	1.0105
Chenopodium_quinoa_newGene_12677	0.137745	0.227294	0.140867	0.217541	0.414838	0.342728	0.15188	0.266929	0.097476	0.262165	0.078883	0.068363
Chenopodium_quinoa_newGene_12678	0.067644	0	0	0	0	0	0	0	0.554209	0	0	0
Chenopodium_quinoa_newGene_12679	0.819323	0.838887	0.590307	1.03583	1.62274	0	1.50024	0	1.05747	0.765702	0.931216	0.735754
gene35929	0.109495	0.032595	0.074128	0.091124	0.049905	0	0	0	0.193304	0	0	0.091584
gene35928	9.24684	8.73465	8.7899	8.63156	9.4044	6.94796	8.08143	8.45418	8.35307	10.3268	9.99547	9.18143
gene52583	19.0676	14.4307	19.3061	12.4639	10.8932	10.7983	13.0707	14.18	16.4622	15.5394	16.1518	13.6191
gene50405	0	0	0	0.013552	0	0	0	0	0	0	0	0
gene50404	0.071055	0.252262	0.09776	0.225331	0.106973	0	5.78004	0	13.7204	0.40337	0.178876	1.58906
gene11269	0.029499	0.202709	0.236639	0.034107	0.022705	0.017335	0	0	0.11368	0.228082	0.165854	0.337236
gene50401	2.40928	3.0473	2.02607	4.59866	3.82123	1.94981	4.02724	3.05455	3.4724	3.46752	3.89319	6.40281
gene50403	0	0	0	0	0	0	0	0	1.31675	0.09177	0	0.058531
gene11266	0	0	0	0	0	0	0	0	0.018064	0	0	0.069439
gene587	0	0	0	0	0	0	1.42329	0.880647	0	1.37024	0.117744	0.283259
gene21190	0	0.046197	0	0	0	0	0	0	0	0	0.140417	0
Chenopodium_quinoa_newGene_5223	0	0	0	0	0	0	0.273353	0	0	0	0	0
gene37933	0.299792	0.552602	0.423851	0.439954	0.419001	0.244139	0.287957	0.323934	0.264122	0.566872	0.498322	0.464105
gene58093	0.060637	0.051643	0	0	0.171614	0	0.259544	0.219456	0.0786	0.273702	0.095816	0.239342
gene2655	56.9183	78.7362	62.0844	41.3786	44.195	23.6477	48.1427	30.5941	48.6141	64.7615	56.3195	66.3584
gene13131	9.55461	10.033	10.1325	8.58247	8.32371	7.48229	7.8842	8.46401	10.3674	9.67576	9.79987	8.40005
Chenopodium_quinoa_newGene_9657	1.1377	0.576143	0.988328	1.85828	0.822975	0.90067	1.24316	1.31526	1.37439	0.775463	0.763815	0.758903
Chenopodium_quinoa_newGene_1466	0.695096	0.407724	0.752782	0.647945	0.218905	0.715743	0.724152	2.81878	1.27084	1.37001	0.316894	0.719996
gene13132	8.16255	9.96788	8.38638	9.59889	9.99293	7.37688	7.65126	6.14594	7.67607	10.5906	9.07782	11.9413
Chenopodium_quinoa_newGene_207	0	0	0	0.020719	0	0	0.407889	0	0	0.781951	0	0.611387
Chenopodium_quinoa_newGene_200	0	0	0	0.162439	0	0.276708	0	0	0	0	0	0
Chenopodium_quinoa_newGene_201	5.63318	5.58326	5.57451	6.89199	5.4372	2.42199	7.30133	6.38977	7.01573	6.33411	5.825	8.30526
Chenopodium_quinoa_newGene_202	0	0.170483	0.068004	0	0.086524	0.084563	0.202793	0	0.11353	0	0.156639	0.317249
gene58091	0.001012	0.000523	0	0	0	0.133398	0	0	0.014862	0	0	0
gene18034	6.21641	5.46147	6.38147	7.06357	5.75966	5.75944	6.13815	6.47247	7.12291	5.09693	5.41624	5.73888
Chenopodium_quinoa_newGene_208	0	0	0	0.172241	0	0	0	0	0	0	0	0
Chenopodium_quinoa_newGene_5099	0	0.100485	0	0.172241	0	0	0	0	0	0.243997	0	0
gene58251	15.3123	16.2922	18.7647	15.2864	15.3632	16.9443	13.2289	14.745	15.3131	15.6763	11.6589	13.1733
gene58252	3.35998	4.12567	4.90521	4.85252	5.74903	7.61795	5.78433	7.00955	5.41993	4.6328	4.66527	5.27302
gene58253	0.185045	0.02266	0.067458	0.098619	0.115916	0.265321	0.220016	0.307092	0	0.135452	0.138826	0.043377
gene58256	0.021308	0.100443	0.053801	0.026404	0.097946	0.093931	0.165501	0.293101	0.0629	0.126429	0.221162	0.149979
gene58258	0.100336	0	0.068107	0.059756	0.151026	0.143495	0.05059	0.141953	0.068603	0.096171	0.093433	0.085464
gene44778	3.5426	3.05567	3.87484	5.20483	3.97205	5.42438	4.44975	3.90364	3.73954	4.5936	3.1338	3.9769
gene44779	7.8534	6.91094	6.93402	8.58362	7.95051	10.6334	8.90304	8.22178	8.27532	8.98725	8.82641	10.225
gene37385	12.5971	10.3162	12.0741	12.1667	10.9872	8.22856	12.068	15.1205	10.9274	10.7455	11.7316	13.3773
gene41720	10.9287	13.6131	10.3149	28.0404	19.1098	117.323	25.2053	40.1445	11.8242	17.2202	11.5784	17.5736
gene37386	14.7527	18.1053	15.2144	14.1957	12.7445	8.46903	14.2953	9.71715	13.7293	14.6148	12.5279	13.7163
gene41726	0.803334	0.857117	0.84363	0.864054	0.95169	0.708922	0.815547	0.749491	0.725854	1.05367	0.585493	0.8212
gene41727	6.27749	7.31558	6.82528	5.25342	6.20891	1.84726	6.89528	4.48129	7.32662	8.98857	8.05469	7.94505
gene37383	174.482	218.644	191.906	152.443	158.297	115.777	148.541	115.13	167.626	192.862	180.208	205.574
gene41725	258.662	381.109	271.565	185.712	205.383	115.964	134.355	86.9766	245.476	186.9	190.294	200.043
gene41728	13.8263	13.6717	13.3649	17.1874	15.6038	25.7574	14.5516	13.1622	16.2341	13.8973	15.2244	16.3678
gene41729	11.2198	6.89391	9.36984	15.7982	10.4715	34.3477	12.7836	17.3742	11.9956	7.26377	9.36671	9.01422
gene4939	3.10847	3.87302	4.33917	3.14859	3.47093	7.21842	3.05412	3.18723	3.23712	3.34658	3.31069	2.82762
gene5048	8.32764	6.99332	9.99061	13.907	10.0788	27.7141	11.205	13.939	9.44834	9.97006	7.55022	7.44376
gene5044	20.7239	33.1821	21.8377	18.7308	21.5256	12.4899	21.6414	14.3903	18.072	24.4789	23.8188	26.6271
gene58198	0.061708	0.040844	0.0473	0.037975	0.204285	0.128264	0.005608	0.041398	0	0.045129	0.117299	0.050205
gene5046	0	0.041092	0.119	0.073325	0.037747	0	0.077524	0	0	0.089809	0	0.089543
gene5047	0.178768	0.152658	0.260261	0.092104	0.246356	0.101323	0.162716	0.174102	0.12036	0.14752	0.100639	0.170806
gene5040	1.67316	2.1092	1.96612	1.19958	1.44157	0.6408	1.69563	1.0807	1.42489	1.14379	1.47073	1.46086
gene5041	2.8504	2.81511	3.27311	2.70316	3.48523	1.25824	1.93853	1.90641	2.51026	2.60066	3.14799	2.66001
gene5042	3.84621	4.42046	4.36844	5.30983	5.23582	4.65078	3.86638	4.45207	4.20094	4.01892	4.68202	3.93258
gene5043	4.24916	4.90689	5.3568	6.24557	6.25167	6.67391	4.25611	5.52559	5.15629	4.65541	4.24104	3.52081
gene15773	1.98155	2.12296	2.39534	2.03408	2.29741	2.95164	1.95181	1.89385	2.19015	2.38668	2.34381	1.82942
gene56183	2.95521	3.88937	3.55664	4.13543	3.31737	2.30134	3.28556	2.89764	3.48618	2.7391	2.94026	2.81954
gene25267	1.97422	1.53953	1.65515	1.64161	1.88078	0.701308	1.9731	1.62184	1.90127	2.04354	2.3506	2.89411
gene36389	0.113267	0.136812	0.220503	0.15091	0.24912	0.10334	0.237227	0.079786	0.201775	0.193506	0.373873	0.246046
Chenopodium_quinoa_newGene_6056	0.850664	0.655683	0.716128	0.533934	0.213432	0.44483	0.232014	0.276728	0.506135	0.325339	0.572923	1.32627
Chenopodium_quinoa_newGene_6057	0	0	0	0	0	0	0	0	0	0.172615	0	0
gene36384	1.885	1.10388	1.41312	1.5157	1.32239	1.85627	1.07855	1.55838	1.50923	1.5276	1.39521	1.38897
Chenopodium_quinoa_newGene_6055	7.05996	6.52575	5.10038	6.31832	4.8584	2.38017	7.89283	6.4415	8.65668	7.19533	5.89644	7.73803
gene46733	0	0	0	0	0	0	0	0	0	0	0	0.049345
Chenopodium_quinoa_newGene_6053	1.28533	1.89043	1.11993	2.06888	1.43941	0.35705	0.750576	1.50079	2.17831	0.428831	0.440717	0.357268
gene36380	12.4324	14.3866	12.6872	7.58411	7.03631	2.90578	5.41145	4.89103	11.8793	6.38287	7.47686	6.25995
Chenopodium_quinoa_newGene_6051	5.72634	4.63872	6.80002	6.90435	6.74285	3.04072	2.95688	3.98144	4.89363	2.68288	0.458599	4.25078
Chenopodium_quinoa_newGene_351	1.6347	0.235063	0.296224	3.39625	3.99157	7.75371	0.884778	3.12696	2.00558	0.548925	1.35288	0.770635
gene29927	5.0934	5.46969	4.90089	6.72302	5.00075	7.78834	6.70731	6.9633	6.3972	5.81217	5.55432	5.38041
gene46734	0.03765	0.030674	0	0.034552	0	0	0	0	0	0.024354	0.014475	0.067386
gene29924	2.41367	2.51794	2.23965	2.3106	2.70883	1.96493	1.70169	1.97546	1.97942	2.79079	2.26651	2.69837
gene46735	0.499037	0.194052	0.461896	0.468957	0.739568	0.286158	0.500229	0.582365	0.49581	0.579773	0.488114	0.656944
gene29921	0	0	0	0	0.035807	0	0	0	0	0	0	0.133154
gene9755	0	0	0	0	0.021288	0	0	0	0	0	0	0
gene43760	18.6705	21.9499	22.8359	17.3215	16.2319	10.0195	17.8918	15.1909	18.8922	18.8647	18.3904	21.0064
gene43761	0.250447	0.519829	0.258308	0.532724	0.779965	0.483522	0.350953	0.368735	0.23787	0.325582	0.444841	0.337273
gene43765	2.11941	2.11891	2.35242	2.31972	2.74731	1.40622	1.78429	2.86135	1.96951	1.90562	2.49131	2.62513
Chenopodium_quinoa_newGene_972	4.0198	2.99923	4.75539	3.45995	3.51556	2.95782	3.7086	5.01085	3.40928	3.58689	2.58162	2.11225
Chenopodium_quinoa_newGene_973	4.74976	3.98694	5.00013	4.4425	4.41708	2.85292	4.07467	4.4324	3.49098	4.57076	3.50011	3.72389
Chenopodium_quinoa_newGene_970	0.425491	0.565827	0.133081	0.221976	0.372452	0.214552	0.523149	0.081722	0.140531	0.580833	0.290172	0.895449
Chenopodium_quinoa_newGene_971	2.64656	3.67811	4.41588	4.1126	3.35012	1.80323	1.54369	1.60056	2.6148	1.45225	1.53732	1.22282
Chenopodium_quinoa_newGene_976	5.56013	3.25093	3.49105	5.51906	3.44739	3.69577	5.20838	4.01557	5.57848	3.07418	3.35543	4.77344
Chenopodium_quinoa_newGene_977	4.07932	3.87963	4.5164	4.14545	5.53935	2.58458	4.59377	3.73163	6.26274	4.16745	4.79544	4.67215
Chenopodium_quinoa_newGene_975	1.99007	2.90383	0.487581	3.95597	3.07429	2.26593	2.42132	1.38642	3.1879	3.01836	1.95537	4.05523
gene37653	0	0	0	0	0.009696	0	1.7316	0.824235	0	0.778063	0.246422	0
gene41891	0	0.016053	0	0	0	0.007379	0	0	0	0	0	0
gene41892	0	0	0	0.01711	0.026878	0.009406	0.02358	0	0	0	0	0
gene37650	0.509215	0.507653	0.592344	0.864346	0.82956	0.59795	0.633341	0.763486	0.612881	0.491068	0.431426	0.549302
gene37657	0.152905	0.567006	0.374301	0.153557	0.346322	0.236616	0.242746	0.069492	0.208982	0.826566	0.400416	0.649902
gene41895	4.40794	5.37103	2.49707	3.43434	2.45671	1.20435	2.95021	1.99507	3.26987	4.01324	4.15432	3.66727
gene41896	2.45409	2.6019	2.24854	2.91201	3.97671	1.65252	4.05687	2.26749	2.29348	3.3316	3.1693	3.95025
gene41897	66.973	51.3567	63.5044	69.8931	66.7225	50.1205	60.1708	66.6574	66.8693	65.6464	67.9065	86.2445
gene36528	1.2182	1.96854	3.6166	1.45279	3.63123	2.11139	1.51225	0.875126	1.5649	4.15146	2.65015	2.86232
gene36529	13.9447	8.40941	10.0151	13.8347	27.7408	18.1851	10.3212	9.60712	12.2325	13.4972	12.8885	13.917
gene40583	0.016985	0	0	0.003915	0.012293	0	0	0	0	0.005231	0	0.0308
gene46042	0.291157	0.262898	0.289701	1.26958	2.1305	1.73145	0.473944	0.796538	0.706197	0.424037	0.798054	0.489129
gene46043	2.29914	2.43576	2.02347	2.77606	2.07791	1.64675	2.91875	2.79444	2.83823	2.79017	1.963	2.96258
gene36520	5.8749	5.89875	7.35016	7.40888	6.80027	7.82732	6.82924	7.88011	6.25839	7.25001	5.95412	5.43793
gene46046	0.048526	0.023889	0	0	0.08169	2.34294	0.073181	0	0	0.091255	0.02265	0.032468
gene46044	14.6018	14.7032	18.3887	18.9282	15.5876	15.3387	14.8568	17.5038	16.0376	16.9158	13.3731	14.6693
gene46045	13.6988	14.2708	13.736	17.9238	16.764	9.00036	17.4021	12.7329	17.3269	15.5475	15.8639	15.9793
gene58099	55.1681	35.6282	49.4436	51.5497	47.3284	64.2711	49.6054	70.0504	48.6556	49.3777	58.0523	54.1359
gene43498	1.69564	1.113	1.67724	1.82484	1.04987	1.09479	1.86921	1.9125	1.52594	1.93623	1.67272	1.67037
gene43499	13.0702	14.5296	13.5665	15.6863	11.5737	8.39808	12.2025	10.1368	11.7941	16.1997	11.1864	16.0339
gene43496	0.14953	0.261122	0.263736	0.241525	0.480006	0.37774	0.218688	0	0.242	0.355831	0.584371	0.163457
gene43497	11.6791	12.2085	13.3083	13.177	13.4328	12.9323	12.0928	12.6481	13.0681	13.3783	9.03396	11.8318
gene43494	0.494035	0.443556	0.546095	0.960496	1.08772	0.642548	0.798215	0.841872	0.868346	0.660361	0.663604	0.306257
gene43495	3.61583	4.28032	3.79068	2.96453	2.89292	2.15382	2.79289	2.02937	3.06962	2.67835	2.49003	2.96179
gene43492	2.41878	1.92122	2.00438	3.98985	3.69202	6.14791	12.8999	4.3692	4.06691	2.18586	10.563	8.35515
gene43493	1.82396	2.2819	1.80138	2.55884	1.79485	2.09931	1.52976	1.64162	1.97104	1.74778	1.44273	1.53475
gene43490	0.160324	0.237079	0.093769	0.147548	0.030209	0.14	0	0	0.055604	0.308194	0.171063	0.21357
gene43491	2.19448	1.89178	3.01468	1.77111	2.63744	2.36818	2.23136	2.2073	2.70945	3.16498	3.25972	3.48725
gene51497	0	0	0	0	0	0	0	0	0	0.012263	0.057233	0
gene48521	0.791481	0.742741	0.829971	0.931847	1.32059	0.752601	1.12972	1.05866	0.661813	0.787467	0.917608	0.837861
Chenopodium_quinoa_newGene_4982	9.27855	7.60531	9.61847	10.801	8.98094	7.66067	10.6271	12.7189	10.5759	7.37306	7.11235	8.09695
Chenopodium_quinoa_newGene_4980	0.122905	0.120872	0.243439	0.346534	0.325955	0.289407	2.04419	2.26517	0.07183	1.97799	0.469192	0.625762
Chenopodium_quinoa_newGene_4981	2.04654	1.68314	1.4439	1.90741	1.4003	1.85	2.05298	3.28598	1.32793	1.84668	1.27622	2.89764
Chenopodium_quinoa_newGene_4986	0.468635	0.469438	0.472411	0.773066	0.794853	0.911649	0.949869	1.13907	0.725353	0.256941	0.359255	0.413905
Chenopodium_quinoa_newGene_4987	1.8171	1.7215	4.1954	3.28525	2.57376	1.98149	2.4981	2.35507	3.79504	3.07193	2.96213	3.24659
Chenopodium_quinoa_newGene_4985	0	0	0	0	0	0	2.70638	0	0	3.27246	1.98107	0.937251
gene7356	0.248988	0.327205	0.466547	0.286436	0.078257	0.072264	0.044332	0	0.024375	0	0.104599	0
gene7357	0.311045	0.075942	0.202902	0.142875	0.209462	0.084921	1.16978	1.15437	0.143973	1.20417	0.648392	1.52741
Chenopodium_quinoa_newGene_4988	0.377747	0.140681	0.661965	0.532037	0.22479	0.204166	0	0.13355	0.183346	0	0.174461	0.048554
gene7352	2.8668	3.71967	3.52784	3.77678	3.53546	4.79128	3.38489	3.3194	3.66325	3.75671	3.22686	3.3338
Chenopodium_quinoa_newGene_7864	0	0	0	0	0.221675	0	0	0	0	0	0	0
Chenopodium_quinoa_newGene_7866	4.25582	3.83885	5.00375	6.3911	4.15208	4.82645	5.91714	5.69594	5.24264	5.64216	4.38029	5.35439
Chenopodium_quinoa_newGene_7867	0	0	0	0	0	0	0.871712	0.752626	0	1.21426	0.279907	0.813596
Chenopodium_quinoa_newGene_7862	0	0	0	0	0	0	0	0	0	0	0	0.107756
gene42833	1.83399	1.92607	2.19485	2.34648	3.50861	2.54913	2.22367	1.73835	2.20972	2.8521	3.47024	3.03443
Chenopodium_quinoa_newGene_7868	2.55748	1.99512	2.64885	2.47561	3.02524	1.34129	1.63914	1.35884	3.04456	2.53224	2.02487	2.72346
gene42832	2.60474	1.98191	2.25234	2.89001	4.06335	2.48222	1.92116	2.11243	2.47345	3.10199	2.44028	2.16061
gene18772	3.00936	3.99391	4.3179	7.61741	11.3987	5.90521	6.3036	4.66167	4.57838	6.63993	4.65835	5.61434
gene22654	1.25286	1.37474	1.2137	1.65769	1.70525	1.91864	1.32928	1.71572	1.1799	0.995885	1.14594	1.02534
gene46391	15.0699	17.8636	13.7639	13.6406	20.5102	6.61567	16.4494	6.17421	15.3768	19.0287	26.627	27.5727
Chenopodium_quinoa_newGene_1790	0.369544	0.645998	0.521051	1.13372	0.862043	0.518188	0.865485	0.8359	0.566919	1.03162	0.359458	1.08154
gene939	10.3837	9.64968	11.1093	7.75252	8.84027	4.88518	7.24259	8.2218	10.678	11.4797	10.2608	9.88365
gene38748	0	0	0	0	0	0.011111	0	0	0.003573	0	0	0
gene38749	13.3328	11.4882	13.3981	19.6874	18.3998	29.1302	17.5715	23.3489	19.6188	14.6126	14.3773	14.0548
gene38745	31.0451	30.3633	32.6403	32.7755	31.6255	44.2353	36.6909	39.2243	35.9466	34.6122	31.261	28.992
gene38746	4.32032	3.17365	4.63428	3.73829	6.13969	4.18668	3.94616	4.4146	4.58684	3.44748	3.42663	3.88702
gene38747	0.271198	0.236615	0.236052	0.373994	0.319315	0.345615	0.300511	0.145474	0.358643	0.229909	0.276834	0.271134
gene38741	0.850474	1.07379	0.947886	0.963514	0.924351	1.28736	0.826133	1.16401	1.18462	1.05626	1.04493	0.663082
gene38742	10.2329	9.52936	10.6513	10.7677	11.5941	6.42876	9.69768	11.0779	10.3836	9.30585	9.43122	10.1786
gene34670	0.188898	0.39288	0	0.44924	1.20106	0.654834	0.976851	0.124632	0.043328	0.480786	0.632635	0.364025
gene34672	0.023916	0.189721	0.082686	0.215728	0	0	0	0.243954	0.210256	0.188851	0.798309	1.05075
gene34673	8.12006	8.93632	9.41662	7.45637	7.3031	7.94512	6.87911	6.8399	7.72162	8.75857	6.99528	6.36353
gene34674	3.77237	4.47394	5.22812	5.44427	4.55199	5.57496	3.6094	4.08744	3.92073	3.79352	3.68935	3.12514
gene56189	15.7665	10.4541	12.6259	18.0699	14.8255	14.3366	15.7125	17.8766	13.9896	13.6298	13.2989	14.8493
gene20318	2.69245	3.30309	2.42325	3.06711	4.07795	6.19838	3.31218	2.79233	2.96973	3.32937	2.45069	2.3109
gene20319	812.173	843.759	678.808	653.967	760.377	315.278	610.794	402.257	721.956	772.249	860.956	935.323
gene34678	0.984997	1.14793	1.2108	1.24442	1.10344	0.869848	0.849133	0.752396	1.01494	1.2469	0.883563	0.964032
gene20317	11.5579	13.0176	11.1462	12.0446	10.6617	8.49306	11.4297	9.82779	11.1971	12.2185	11.5087	11.6628
gene20315	8.8069	5.73163	8.05675	4.25058	5.49593	2.2859	5.86706	4.38892	7.51742	5.12546	8.03462	5.4961
gene20313	10.6405	7.28548	7.86928	12.3315	11.7748	19.2173	11.7751	12.3402	10.983	11.1524	10.5905	11.6207
gene20311	6.99183	5.72224	7.23447	8.64641	8.55603	5.63685	7.88609	8.6815	8.81598	9.94367	10.4121	9.50023
gene932	0	0	0.019032	0.018291	0.0181	0	0.031763	0.032215	0	0.018331	0	0.148321
gene42839	0.048788	0	0.110603	0	0.075074	0.062073	0.146437	0.007706	0	0.056581	0.060276	0.0633
gene26359	36.2345	49.1061	20.9263	41.3901	80.5396	35.5639	30.1337	16.996	37.0059	41.4235	78.0698	48.9767
gene42838	1.15108	1.13463	1.04536	0.536015	0.97013	1.29362	2.17946	1.46252	1.23117	1.65412	1.44405	2.44053
gene43489	0	0	0	0	0	0	0	0	0	0	0	0.032967
gene22224	0.646435	1.43189	1.24776	1.94909	1.62396	1.68518	1.58569	1.76579	1.08372	1.41712	1.09913	1.03667
gene22227	4.36287	4.41382	5.24396	4.1256	5.07313	5.63183	4.27449	4.87997	4.5506	4.4731	4.79385	4.46496
gene22220	7.59748	7.31366	7.61024	8.15278	6.81934	5.62386	8.06142	7.43879	7.2761	8.51685	8.41262	8.22635
gene22223	0	0	0	0	0	0	0	0.053017	0	0	0	0
gene936	10.6384	7.81679	9.22633	10.6659	9.56106	14.2274	9.89895	12.3912	9.86017	10.7449	9.70011	10.3169
gene22228	17.7102	21.5283	16.7864	12.3579	11.6973	7.64553	11.6359	7.09979	13.4562	17.882	15.9993	15.8441
gene47580	13.6033	11.2212	9.64905	17.7936	29.7167	19.8697	8.95555	11.3981	18.955	10.9881	20.2115	15.0715
gene934	0.045619	0.04001	0	0.143215	0	0	0	0.075991	0	0.047964	0.007	0
gene8009	4.13325	3.29356	4.50049	3.85014	3.03673	3.93797	3.64265	4.06639	3.97215	3.62134	3.00449	2.83585
gene8008	4.93221	3.17715	4.54869	5.16999	5.67715	5.4866	5.1663	5.98502	4.74659	4.9181	5.09706	4.06183
gene8007	0.033063	0.160863	0.059751	0.19711	0.495192	0.130802	0.117603	0.092556	0.16681	0.560389	0.287012	0.362768
gene8006	27.8112	16.5419	31.0291	54.0669	58.3025	93.6251	45.657	45.843	48.5903	10.1814	12.9394	15.4814
gene8005	0.339861	0.329207	0.265022	0.283337	0.43357	0.275048	0.187309	0.455386	0.20208	0.356209	0.099866	0.422566
gene8003	0.117191	0.123068	0.217904	0.202585	0.225548	0.192533	0.130553	0.250954	0.079618	0.101673	0.179002	0.096783
gene8000	0.106976	0.123044	0.025663	0.435772	0.21977	0.223363	0.232996	0.301723	0.120101	0.198694	0.450963	0.270854
gene48581	26.7026	20.3715	26.4108	32.6329	24.0804	41.5044	31.1969	35.4299	32.4906	28.7304	26.0548	35.1261
Chenopodium_quinoa_newGene_4360	0.063909	0.303815	0	0	0	0.05741	0.167408	0	0.058465	0.063238	0.085422	0
gene1544	0	0	0	0	0.039283	0	0	0	0	0	0	0
gene1546	0.088651	0.1492	0.099648	0.30308	0.290719	0.325073	0.168187	0.279877	0.142636	0.220051	0.079269	0.137826
gene31501	18.5247	19.0058	19.3966	22.6779	21.4627	22.7107	25.6879	22.4291	20.087	22.0167	20.5384	22.2832
gene31500	5.88485	4.93863	5.88224	4.51351	5.42736	5.34852	4.44394	4.80136	5.83142	5.77391	4.7795	4.46402
gene33543	6.48554	8.30715	6.29416	6.61716	7.77315	4.68972	7.20251	7.55528	8.26327	11.0929	9.09782	11.5096
gene33540	5.02921	7.47779	7.20068	7.2239	5.94009	6.37266	5.9579	4.59945	5.58432	6.81316	6.91844	9.83914
gene14267	0.04699	0	0	0	0	0	0	0	0	0	0	0
gene51465	0.857062	0.736239	0.919862	1.72748	1.22892	0.934173	1.94271	2.5946	1.72003	1.178	1.32094	1.74825
gene33548	0	0	0	0	0.0322	0	0	0	0	0.030871	0	0
Chenopodium_quinoa_newGene_13475	0	0	0.179213	0	0	0	0	0	0	0	0	0
gene49178	4.00244	3.36023	4.12582	5.40701	5.05385	5.61698	6.16475	5.73799	4.79977	4.9288	4.51912	4.22718
gene49177	44.1102	77.3349	46.7383	32.4578	36.5811	12.8629	29.2032	17.2007	38.5112	47.1805	37.1083	40.3338
gene49174	0	0	0	0.040385	0	0.034905	0	0	0	0	0	0.040529
gene49172	0.185068	0.150919	0.138247	0.352556	0.615884	0.338487	0.472255	0.276778	0.289326	0.200285	0.272028	0.180661
gene49170	21.1831	20.4696	26.206	22.3964	18.9931	22.58	22.3077	22.9169	24.0711	21.8126	18.0787	18.8219
gene21041	0	0.275264	0	0	0.105807	0.394009	0.113999	0	0.178264	0	0	0
gene21040	0.29803	0.500256	0.422348	0.297495	0.411465	0.570001	0.669286	0.616865	0.284936	0.518829	0.537458	0.784547
Chenopodium_quinoa_newGene_1859	0.522483	0.538605	0.726985	0.70809	0.75341	0.209115	1.6001	0.963453	0.484421	2.20366	0.806839	0.70356
gene21045	0.418009	0.336747	0.586532	0.271119	0.460707	0.95661	0.316107	0.550548	0.55546	0.427362	0.302827	0.857263
gene21044	0	0.006241	0	0.008877	0.029145	0.019899	0	0.03268	0	0	0.020524	0.030766
Chenopodium_quinoa_newGene_6805	1.64749	2.93685	2.43809	4.26756	2.60664	4.8177	3.38067	2.70139	3.61601	1.78512	3.9802	3.56842
Chenopodium_quinoa_newGene_1852	0.753791	0.399791	0.758007	0.64165	0.672464	0.621391	0.448345	0.763742	0.479919	0.556807	0.375841	0.236226
Chenopodium_quinoa_newGene_1851	7.58913	8.21769	6.15787	8.94086	9.69689	7.481	7.42388	8.07111	7.6508	5.2885	7.90984	9.82013
Chenopodium_quinoa_newGene_1850	6.76515	7.24172	7.77142	5.55804	6.02656	2.47878	4.9442	5.11009	5.87897	6.21774	5.05517	6.4234
Chenopodium_quinoa_newGene_6801	0.792877	0.749383	0.698947	1.52421	1.01124	0.943188	1.7759	0.917275	0.567177	0.878395	0.823607	1.32487
Chenopodium_quinoa_newGene_6800	13.4707	13.6678	12.9256	15.3029	13.8365	8.01128	10.7147	11.813	8.3205	14.1616	10.8558	16.7519
Chenopodium_quinoa_newGene_6803	0	0.26954	0	0.109634	0	0	0	0	0	0	0	0
Chenopodium_quinoa_newGene_1854	0.423613	0.281891	0.208608	0.280386	0.238079	0.328536	0.630664	0.171764	0.619047	0.243548	0.224834	0.668872
gene48582	10.4221	9.12829	10.8114	7.49966	6.98386	7.31083	7.91111	8.2501	9.03991	10.0068	10.1529	8.10567
gene4983	9.57363	5.39225	3.65314	12.9379	14.6828	33.6494	7.32525	10.1144	11.3496	5.2722	12.8292	8.78601
gene45111	3.84236	3.35272	3.71292	3.51569	3.43174	1.34746	3.54926	2.83414	5.26491	3.99369	3.04087	4.00574
gene23575	3.7492	6.09677	3.16425	3.74496	4.8623	1.69012	3.40737	1.74445	3.20156	5.54529	4.15061	6.25308
gene23573	35.9864	44.7359	42.2271	22.9257	24.5372	8.06619	23.4868	16.536	31.4832	38.8842	38.5249	32.1145
gene23572	5.53509	5.08017	7.55009	6.58342	9.35874	9.26678	6.59255	7.55106	5.68336	5.35737	5.30706	3.58483
gene23571	0	0	0	0	0.046175	0	0	0	0	0	0	0
gene23570	8.87338	8.88803	8.60954	11.0982	11.5458	11.3554	8.86143	7.76431	10.741	9.94474	11.932	12.8342
gene12672	3.10632	5.34887	3.37546	3.15216	4.06081	1.28671	1.45201	1.70015	2.99294	3.39764	2.43785	3.36266
gene23578	8.95668	8.0904	9.94477	9.60465	9.13269	8.89334	9.49239	8.94673	9.0927	8.75508	7.88929	8.02355
gene9351	0.03303	0.07902	0.201484	0.032442	0.071818	0.127984	0.178865	0.02597	0.1682	0	0.053266	0.100023
gene9355	0	0	0	0	0.008169	0	0	0	0	0.006316	0	0
gene9356	0	0	0.009804	0	0	0	0	0	0	0	0	0
gene4985	4.35904	3.20605	3.66416	5.46335	4.62682	3.58029	4.82927	6.18987	4.98297	4.10271	3.72735	5.27961
gene49648	0.481832	0.446981	0.396358	0.692132	0.418573	0.316396	0.307091	0.347347	0.246006	0.343339	0.38697	0.673645
gene53404	0.322079	0.624781	0.305748	0.22059	0.282661	0.277862	0.220808	0.061699	0.465642	0.813364	0.53328	1.00722
gene53405	1.89132	1.60431	1.93228	2.22302	2.15169	2.72539	1.89975	3.0147	2.08303	2.41779	1.84908	1.90901
gene53406	0	0.023802	0.128987	0.071713	0.109839	0.047869	0.076207	0	0	0.206228	0	0.068158
gene53407	8.54837	9.27404	10.1373	8.68757	9.4563	11.4688	8.37998	9.81236	8.20331	9.78604	7.14711	8.67549
gene53401	2.42978	2.22751	2.20966	2.55549	2.19976	3.03499	2.72173	2.70752	2.13691	2.45686	2.1083	2.9182
gene53402	12.989	22.1799	12.4503	10.787	13.4956	4.9131	9.62697	5.16777	10.9173	24.0456	16.1136	24.1233
gene53403	1.5631	2.28976	1.72926	1.40095	1.82478	2.32248	1.24188	1.2515	1.09781	1.44525	1.62613	0.991354
gene19293	33.1552	46.0849	31.5052	17.5427	22.0167	11.0671	22.7921	10.5791	21.5308	33.0562	35.3479	36.7737
gene19292	2.39764	1.34828	2.5315	2.4252	2.03187	2.17429	1.90453	1.98889	2.81714	1.5954	2.03544	1.61748
gene19291	0	0	0	0	0	0	0.044178	0	0	0.061374	0	0
gene19290	5245.99	6140.07	5372.56	2816.79	3269.22	882.182	3042.86	1917.67	4547.59	4161.87	4456.02	4037.79
gene53408	0.464403	0.881905	0.568064	0.549168	0.78703	0.154862	0.305242	0.602624	0.37153	0.855008	0.880421	0.990492
gene53409	0.72753	1.13648	1.303	1.39402	1.17348	0.605604	1.4236	1.16665	0.592851	1.34819	1.02361	1.15972
gene19295	1.10132	1.31403	1.1725	2.25111	2.12403	3.34268	1.82953	2.40328	1.37428	1.6114	1.48361	1.43597
gene19294	0.089048	0.208103	0.149205	0.045699	0.165674	0.161582	0.135545	0	0.040986	0.361635	0.133492	0.214929
gene4685	1.2754	0.740117	1.56544	1.56564	2.55438	1.9856	3.31468	2.16414	1.34594	1.81167	1.65264	1.33502
gene37315	0.682155	0.574405	0.692743	0.984782	1.31137	0.772383	0.683202	0.85695	0.523746	0.573034	0.741793	0.484045
gene8915	0	0.139555	0	0	0	0.100307	0	0	0	0	0	0
gene8914	0	0	0	0.011306	0	0.047906	0	0	0	0	0	0
gene8917	8.04689	6.6775	8.2869	8.26956	8.0467	10.4042	7.92824	10.3411	7.21884	6.48967	8.80137	6.56066
gene23687	7.20209	6.6828	6.99179	5.83707	5.48275	5.70215	5.75176	6.21288	5.64162	5.91467	4.80113	5.44462
gene23686	0.253143	0	0.033519	0	0	0.093053	0.031136	0.173965	0.025931	0.113857	0	0.016165
gene23681	6.34121	5.38589	6.2507	9.66976	10.882	20.5314	10.7309	10.392	8.33574	6.66465	6.51658	5.9939
gene23680	6.82641	7.09656	8.65208	10.8062	12.9856	13.9252	9.78233	11.2867	9.98922	8.52627	10.9303	9.08948
gene23683	17.2495	11.6336	18.0631	24.176	20.9725	31.4861	28.5199	35.8265	20.7929	13.5688	17.574	14.3606
gene43486	2.55002	1.95371	2.88891	3.85188	2.98937	2.90748	3.27027	3.47442	2.61987	1.82513	1.84867	1.42239
gene37830	3.08235	2.00585	3.29223	4.00533	3.33056	5.08713	3.13258	3.59802	3.94467	3.33461	3.83686	3.36743
Chenopodium_quinoa_newGene_568	6.82516	8.54976	8.3327	8.01594	6.98031	7.2389	7.58496	7.56551	7.50343	6.97068	8.00557	8.61229
Chenopodium_quinoa_newGene_565	0.19054	0	0.104347	0	0.618442	0.184352	0.86318	0.099479	0	0.150571	0.233539	0.629696
Chenopodium_quinoa_newGene_567	0	0	0.132587	0.124243	0.104452	0	0.126652	0	0.187629	0.098759	0	0
Chenopodium_quinoa_newGene_566	3.15123	3.73385	3.93892	3.23104	2.78314	2.10401	2.35134	2.84986	3.3304	3.58142	2.29182	2.99449
gene47888	1.00699	0.594285	0.852601	0.856381	0.790962	1.10924	0.960567	1.00026	0.901114	0.485806	0.758653	1.01098
gene37836	8.93838	8.27774	7.0774	8.359	10.2317	4.15768	5.18889	7.01181	7.47825	10.0658	8.16158	10.6698
Chenopodium_quinoa_newGene_10218	0	0.23655	0	0	0	0.170185	0.179557	0	0	0.070186	0	0.692276
gene32633	0.69035	0.649113	0.441586	0.862446	0.524818	0.315111	0.8916	0.733929	0.576226	0.543133	0.391258	0.613199
gene32630	7.16915	7.88375	8.98214	8.71724	8.27724	10.421	7.57798	9.28153	8.2119	10.1805	9.00059	9.64855
gene32636	0.767608	0.786779	0.992412	0.939606	1.14156	0.642773	1.00286	0.655276	1.03119	0.762707	0.771237	1.29816
gene32637	3.58185	3.19744	4.16026	3.14883	5.41122	2.53421	3.04178	3.65476	3.70151	3.23528	3.46774	3.27429
gene32635	0.084486	0	0	0	0	0	0	0	0	0	0	0
Chenopodium_quinoa_newGene_10210	2.25235	1.92934	1.83029	2.25781	2.09116	1.04739	1.94678	1.78005	1.60308	1.46566	1.42086	1.92391
Chenopodium_quinoa_newGene_10211	3.3565	3.68028	3.91602	3.95157	4.81128	4.66212	3.49969	3.04192	3.39486	4.23973	3.69511	5.29104
gene32639	8.18278	6.20041	7.03438	12.6993	11.2762	10.1874	11.8004	11.2965	11.1119	9.77252	10.8369	10.2164
Chenopodium_quinoa_newGene_10214	0.568789	0.355998	0.217325	0.604592	0.231938	0.060575	0.056617	0.155807	0.564796	0.164419	0.100198	0.28833
Chenopodium_quinoa_newGene_5571	0.549143	0.813616	0.897251	1.0975	0.714928	0.608996	1.37204	1.29685	0.834817	1.09864	0.688934	1.09634
Chenopodium_quinoa_newGene_5572	0	0.164647	0.220586	0.191312	0.585008	0.232709	0.329027	0.397732	0.628804	0.462035	0.149244	0.169498
gene30858	8.0784	8.16753	8.65802	4.06373	4.55353	3.6039	4.89417	4.71106	6.04903	7.32468	5.96301	7.56233
gene30859	2.27792	2.60541	2.00617	2.86589	2.54934	1.60593	1.64872	2.42881	2.02177	2.05363	2.95669	2.29771
gene18650	24.1489	10.6544	16.0178	32.3493	46.6957	40.0991	24.0392	40.6662	38.9734	22.5282	32.963	23.6275
Chenopodium_quinoa_newGene_7047	0	0	0	0	0	0	0.443682	0	0	0	0	0
gene18652	34.3743	43.5175	35.3463	37.4623	35.4667	33.0989	41.3156	35.2606	35.51	37.9413	34.4956	42.4575
Chenopodium_quinoa_newGene_2037	2.53718	2.83094	2.66159	2.62027	2.39727	1.39524	2.58995	2.35046	2.12061	2.32453	1.60426	1.67122
Chenopodium_quinoa_newGene_7043	0.387106	0.48268	0.092011	0.603923	0.135421	0	0.571435	0.489563	0.090285	0.456983	0.536604	0.795324
Chenopodium_quinoa_newGene_2032	5.77956	5.2217	5.85159	4.8725	4.70685	2.68822	5.99124	6.27449	5.78204	4.99392	5.12869	5.88541
gene18657	8.03818	3.65774	6.83826	71.0785	24.3357	270.725	43.2831	45.6082	11.6085	4.60691	4.54065	5.52642
gene18658	25.2547	22.1973	24.9489	35.0643	25.4003	27.6915	31.5186	33.2354	28.3937	23.7197	23.4725	26.0691
gene18659	1.2911	1.44919	1.02904	1.63662	2.03162	1.6982	0.790168	1.28911	0.943301	1.69881	1.82998	1.81004
gene13608	2.82424	2.53947	3.00592	4.11965	3.62248	3.79161	3.6495	3.89513	3.48795	3.00924	2.95435	3.83832
gene13609	7.40988	7.84488	7.34272	7.88591	8.27893	7.95522	7.89033	7.37287	6.67332	7.56591	7.79705	7.92763
Chenopodium_quinoa_newGene_2038	0.072756	0.121754	0	0	0	0	0	0	0.270098	0.175957	0.370037	0.080901
gene30153	2.7004	3.36332	2.17424	3.36333	2.92224	3.14775	2.1932	1.49366	1.95881	2.75811	2.22214	3.7204
Chenopodium_quinoa_newGene_7048	0	0	0	0	0	0	1.794	0	0	0	0	0
Chenopodium_quinoa_newGene_7049	3.90698	3.12346	3.86655	4.57619	3.07481	2.59155	3.60153	5.79351	3.35356	2.56657	3.51837	2.12505
gene30155	32.8203	31.8812	35.4952	45.7574	40.764	106.054	45.2777	45.1467	38.9645	35.864	33.3565	36.4541
gene41135	3.79679	4.40566	4.81757	4.0179	3.69133	5.02067	4.46233	4.20056	5.30057	6.29181	5.41167	4.46281
gene20887	3.38864	5.11882	2.21826	5.10262	5.92802	8.98793	3.5508	3.68973	2.69918	3.65757	4.20791	5.95772
gene20884	0.444183	0.700166	0.650115	0.664164	0.323114	0.263134	0.689702	0.550578	0.554909	0.952039	0.814976	0.690059
gene20885	8.04568	7.43022	6.85656	8.18852	7.96413	6.06621	7.3001	5.98623	7.67901	3.84454	5.85997	4.47229
gene30157	7.1064	6.24949	8.64139	7.36831	8.76951	7.36063	7.27918	9.00425	7.65195	7.16474	7.79381	8.26013
gene20880	0.746521	1.32541	2.6305	0.915438	1.50755	1.13547	1.49613	1.08008	1.71628	3.33059	2.34023	2.21822
gene20881	8.75635	12.4941	8.84924	8.99445	8.46783	10.4911	9.10909	7.46992	7.32116	10.6879	10.9384	10.4385
gene30850	0.397623	0.37814	0.641499	0.258607	0.56016	0.167208	0.329959	0.372764	0.427122	0.414906	0.47345	0.394301
gene35924	4.91089	5.56022	5.53199	4.86689	4.81445	3.46446	4.19511	3.40308	4.08437	4.68818	3.9847	4.49261
gene20889	0	0	0	0.070698	0.081035	0.325604	0.231375	0	0	0	0	0
Chenopodium_quinoa_newGene_9912	0	0	0.179213	0	0.245199	0	0	0.571134	0	0	0	0
Chenopodium_quinoa_newGene_9913	0.302363	0.320578	0	0.062748	0	0.417701	0.114782	0.317491	0.145925	0.517001	0.223476	0.404885
Chenopodium_quinoa_newGene_9911	1.57089	1.5161	1.43586	1.48734	2.10257	1.19299	1.43616	1.25656	1.43409	1.76147	1.11415	1.63783
Chenopodium_quinoa_newGene_9916	0.996831	1.09576	1.06564	1.37741	0.905198	0.794393	0.946135	1.17482	0.702471	1.0304	1.45377	0.977531
Chenopodium_quinoa_newGene_9915	0	0.177969	0	0	0	0	0	0	0.116332	0	0	0
Chenopodium_quinoa_newGene_9918	0	0.0496	0	0.050086	0.071867	0	0.389964	0	0.198301	0.334076	0.364154	0
Chenopodium_quinoa_newGene_9919	1.70677	2.18875	1.51591	1.3005	1.65387	0.457626	2.49304	1.48301	1.4779	2.50459	2.6237	4.46523
gene17479	3.91788	4.54567	4.51436	4.90934	4.01206	2.40694	3.83792	3.14455	3.62629	3.49696	2.6117	3.36557
gene35183	0.001445	0	0	0.073139	0.013812	0.039656	0	0	0.053845	0.059554	0	0.1001
gene43482	1.98934	2.22985	2.23007	2.68053	1.94259	5.58538	2.45299	2.59209	1.92718	2.41052	2.29646	2.1262
gene33870	24.7102	27.8928	27.2474	22.2366	24.2327	24.351	21.8802	18.151	17.3102	13.1359	25.8219	16.7364
gene16388	3.94454	5.88777	3.98941	4.21725	6.8323	5.90483	3.37506	2.69789	3.82798	3.57889	6.57102	6.11213
gene16389	0.841076	0.74916	0.097489	1.53941	1.17416	0.556876	2.26628	1.95635	0.710741	1.11441	1.02925	1.08276
gene6569	6.48008	7.50768	4.36724	5.78134	6.57638	3.05079	1.96576	2.34536	5.00575	2.28269	2.80382	5.23449
gene16384	7.81373	6.14576	8.29773	10.2462	12.687	9.66357	10.1225	6.91954	6.13552	7.91487	8.91352	8.57495
gene16385	3.73589	3.35239	4.26375	4.06203	4.91074	2.48701	3.24939	3.2159	4.07125	4.2323	3.36563	3.72814
gene16386	20.4407	21.2833	19.8465	17.9274	19.7133	11.7673	11.1534	10.1129	13.7302	15.4486	17.1998	14.044
gene16387	0	0	0	0	0	0.102609	0	0	0	0	0	0
gene16382	0.327727	0.143831	0.227708	1.08092	0.332265	13.1367	0.584389	0.849752	0.12395	0.098602	0.042879	0.054846
gene16383	2.07449	1.7819	1.92844	2.69354	1.95255	2.70668	1.61355	1.73967	1.37063	1.38185	1.40155	1.35365
gene22760	82.2565	70.6826	92.0984	81.0836	103.454	92.9122	73.8542	84.7273	88.2211	82.7482	92.8735	81.9519
gene22763	0	0.149846	0.259787	0	0	0	0.18211	0.161891	0.110075	0	0.047302	0.019121
gene22765	14.4853	15.9643	18.6531	22.9319	16.2305	27.0441	22.983	17.5416	19.2312	13.556	17.6586	20.8216
gene22764	36.8594	27.966	48.6857	15.8431	19.2572	15.0945	25.4132	34.8063	31.9582	46.4319	38.5337	38.8674
gene22767	5.19157	5.41609	4.83671	7.24612	7.37871	7.1683	6.3201	5.12005	5.58413	4.26769	6.61351	7.28454
gene22766	2.07637	1.93554	2.16585	2.73787	5.33913	3.84269	2.52924	2.69921	3.05308	4.026	4.55191	3.58928
gene22768	0.239464	0.218943	0.366249	5.49686	2.03289	14.5493	4.49166	3.92295	0.646526	0.347627	0	0.367337
gene17470	2.19289	3.01447	1.24729	2.13054	1.71273	1.5855	1.8681	1.16047	1.86695	2.77404	2.67511	2.97366
gene642	0	0	0	0.032378	0	0	0	0	0	0	0	0
gene57871	2.26368	1.60134	1.71755	2.21368	1.9158	0.848946	2.30375	3.40225	2.62676	2.82501	2.61295	1.89305
gene57870	0	0	0	0	0	0	0.025481	0	0	0.047029	0	0.026458
gene57873	0.5942	0.521243	0.360374	0.738135	0.538924	0.702947	0.756276	0.604939	0.368135	0.356092	0.709836	0.999471
gene18781	13.3918	11.0246	14.7403	15.9205	14.3114	10.9889	14.8073	12.8018	12.3051	9.32267	14.0377	13.5133
gene57874	0.198024	0.362261	0.200223	0.130645	0.175239	0.05771	0.205116	0.125506	0.097224	0.385804	0.106851	0.410563
gene57877	12.5948	11.0887	9.5607	16.916	11.5095	10.8201	14.0149	13.9411	12.0736	15.9728	11.1189	12.9016
gene33876	1.47801	1.11734	1.00246	2.44451	2.58703	1.81273	2.34346	1.9406	1.8399	2.11753	2.01428	2.21591
gene57879	0.349339	0.329669	0.253919	0.389919	0.345138	0.205931	0.341064	0.377095	0.335275	0.146716	0.292644	0.226427
gene17474	2.85331	3.01519	2.07969	3.17557	3.62313	3.27929	2.80406	2.33887	2.61679	4.24603	3.32913	3.00014
gene17477	2.48689	4.02083	2.73303	2.12342	2.11089	3.51488	2.49932	1.3589	1.48152	2.11859	1.92233	1.7949
gene37256	4.75987	4.38478	5.04195	5.71625	5.67171	7.42808	4.17276	4.30469	3.78098	4.04294	4.35492	4.55795
gene9456	27.2361	26.5343	26.9777	31.0596	26.2464	27.557	28.4083	31.2662	28.5872	27.3076	22.9105	29.9725
gene17476	0.993791	1.2278	0.786157	1.38677	1.09656	0.811093	0.812754	1.74738	0.521304	0.902473	0.525617	0.926358
gene716	11.6674	10.2166	11.8078	14.6531	14.0173	11.7662	10.2238	11.1848	11.899	9.79825	11.4796	9.73709
gene717	18.7872	17.3252	19.0526	22.4475	21.302	17.2574	20.6787	19.0856	18.1538	16.2357	16.5495	18.5745
Chenopodium_quinoa_newGene_9260	0.260582	0.335706	0.146817	0.142704	0.218502	0.161943	0.332924	0.333526	0.143253	0.15493	0.187293	0.140762
Chenopodium_quinoa_newGene_9262	0	0.36778	0	0	0	0	0	0	0	0	0	0
gene12268	2.03535	2.83326	4.92727	0.217773	2.11146	0.72141	1.15267	1.05019	0.961691	2.62816	6.23771	4.14649
Chenopodium_quinoa_newGene_9264	3.30168	3.42635	3.33344	2.73211	2.19818	0.653921	1.65457	0.399503	2.98773	3.41157	1.09156	1.83047
Chenopodium_quinoa_newGene_9265	0	0	0	0	0	0	0.222659	0	0	0	0	0
Chenopodium_quinoa_newGene_9266	2.14878	2.01232	3.15367	2.20945	1.87801	1.9764	1.58431	2.08994	2.497	2.37286	0.738943	0.671428
Chenopodium_quinoa_newGene_9267	5.22734	3.7569	4.88463	6.10851	5.48519	5.2933	6.30792	6.40527	3.80174	4.24277	3.34952	5.45969
gene12263	0.102611	0.049084	0	0	0.11605	0.199827	0.040042	0.116405	0.040027	0.113115	0.080372	0.106563
Chenopodium_quinoa_newGene_9269	0.24483	0.278933	0.333478	0.288135	0.52728	0.218028	0.262393	0.263342	0.325335	0.206657	0.179381	0
gene12261	16.0131	15.1707	18.0751	22.551	28.1578	52.3578	19.2411	25.2692	16.1688	16.4033	16.7443	14.3755
Chenopodium_quinoa_newGene_1076	3.44886	2.86365	2.93689	4.38025	3.11388	2.57395	6.22395	7.20802	3.57173	4.39679	3.01551	4.18077
gene12267	14.1347	11.1586	13.9109	17.9829	20.8053	12.911	24.758	23.0637	19.8335	20.1854	19.8236	16.6393
gene12266	0	0.050373	0	0	0	0	0.090691	0	0	0.31206	0	0.53744
gene12265	0.063098	0.207191	0.152485	0.048083	0.087666	0	0	0	0.048492	0.049507	0	0.099154
Chenopodium_quinoa_newGene_1072	0.596574	1.49997	0.19339	0.435841	0.266225	0.091097	0.120498	0.100071	0.247389	0.843816	0.412746	0.76067
gene34972	13.8654	9.21895	11.5592	12.94	14.9522	27.5092	14.8679	15.8159	11.2086	9.36546	10.7175	10.6004
gene21869	3.43324	3.55451	4.47156	4.10882	4.19177	4.40144	5.04052	5.05504	3.72771	4.71325	3.81894	3.92423
gene57027	26.3484	20.1395	26.6304	25.3598	27.7218	20.213	21.6494	22.6408	23.6248	22.0742	14.007	21.5383
gene21866	3.81788	3.69492	4.72333	4.39033	5.13043	5.23436	3.89447	3.8962	4.13792	4.16921	3.35063	3.78371
gene50349	1.2436	0.766262	0.99436	1.27902	2.14333	1.90275	1.60772	1.04526	1.35806	1.05384	0.649116	1.27411
gene50402	0.137923	0.267376	0.15217	0.154784	0.099937	0.070299	0	0	0	0	0	0.149888
gene28691	113.043	137.067	106.571	98.869	119.266	59.0169	88.3573	62.9554	101.148	119.209	128.194	155.291
gene21861	0.828232	0.700321	0.687024	0.648981	0.643986	0.204119	0.871598	0.516781	0.949583	0.705407	0.906751	1.0859
gene21860	0.382089	0.469895	0.436784	0.678329	0.440545	0.295985	0.253292	0.48651	0.344464	0.275544	0.218687	0.404915
gene28503	0.228942	0.16401	1.07402	0.147253	0.335924	0.22395	0.169566	0.174871	0.434401	0.413253	0.243394	0.355955
gene28502	0.460474	0.437012	0.229063	0	0.343489	0	0.123231	0	1.14283	0.677117	0.446099	0.620331
Chenopodium_quinoa_newGene_8799	0	0.028942	0	0	0	0.053213	0.501468	1.03564	0	1.08424	1.49281	0.043399
gene28500	0.531979	1.19926	0.598361	0.369024	0.373383	0	0.233791	0.112336	1.01286	0.593712	0.649813	0.69343
gene28506	5.88363	4.03654	4.66459	5.95919	5.55749	4.87642	5.38733	5.63318	4.23378	5.69019	4.90809	6.04727
Chenopodium_quinoa_newGene_8793	4.14012	3.45595	3.9313	2.63283	3.7036	1.5122	2.3421	3.64884	2.68155	3.17649	2.7715	3.44336
gene28509	15.0364	11.5608	16.2173	17.3597	16.8889	24.0343	15.9944	15.4902	16.735	15.2712	17.8211	18.5331
Chenopodium_quinoa_newGene_8790	2.10502	0.584899	1.59273	1.85141	1.85531	1.09417	2.4022	2.69647	2.69524	1.48124	1.82893	1.9338
Chenopodium_quinoa_newGene_8797	0	0.451866	0.227694	0	0	0.099224	0	0.117807	0	0.279916	0.091012	0.068676
Chenopodium_quinoa_newGene_8795	0.444759	0.502226	1.18179	0.487698	1.20727	0.968654	0.672606	0.295389	0.945457	0.521916	1.01844	0.437309
Chenopodium_quinoa_newGene_8794	1.13239	1.07182	0.728217	1.47754	1.27521	1.60792	1.57879	1.30716	1.10533	1.66041	0.592357	1.50099
gene29670	5.6455	4.521	5.18025	7.20602	7.18387	6.4143	5.29732	5.10498	6.33009	5.47839	5.78254	4.96824
gene29675	2.08379	1.23124	2.43225	2.41176	1.79578	1.59793	1.9889	1.81791	2.55447	2.30221	2.54209	2.45942
gene29679	7.80203	5.45405	6.78548	2.68379	4.29654	1.36895	3.33533	3.002	5.14396	4.32866	5.75555	3.44302
gene34970	4.65414	4.76341	5.25222	5.19603	7.66468	8.42721	6.3997	5.15051	5.48073	5.86559	7.79271	4.98771
gene50408	0	0	0	0	0	0	0	0	0	0	0	0.087666
gene29876	1.62908	2.72771	6.32631	2.89426	5.89251	3.26813	2.03754	2.50577	4.26851	6.58105	6.29493	6.63269
Chenopodium_quinoa_newGene_11653	0.060167	0.09772	0.099483	2.08304	0.075316	2.49553	0.099584	2.73459	0.212007	0.196611	0.640232	1.12583
Chenopodium_quinoa_newGene_11652	0	0	0.344815	0.103381	0	0	0	0.057715	0.259498	0	0.054188	0.089529
Chenopodium_quinoa_newGene_11650	6.96741	4.72937	4.492	5.6806	6.20891	2.76396	9.91407	7.59838	6.52359	10.6988	9.00915	10.9578
gene12807	0.055716	0	0.020766	0.017231	0.016458	0.05951	0.077096	0	0	0	0.019908	0.027374
Chenopodium_quinoa_newGene_11659	0.351719	0.512457	0	0.248006	0	0.352664	0.13466	0.295211	0	0.32273	0.123339	0.080869
Chenopodium_quinoa_newGene_11658	0	0	0	0	0	0	0	0.350963	0	0	0	0
gene24339	0	0.046072	0	0	0	0	0	0	0	0	0	0
gene15126	0.329967	0.276984	0.333715	0.276304	0.349307	0.1705	0.204988	0.618797	0.338864	0.453938	0.613117	0.176178
gene24330	0.058928	0.050759	0.095136	0	0.058573	4.97716	0.041753	0.088395	0	0.158423	0.115623	0.187344
gene24331	16.8586	8.47656	4.13756	34.3167	30.1486	72.2553	19.505	40.4202	23.601	10.301	18.8477	17.5051
gene24332	265.46	242.645	286.892	153.751	175.959	78.3527	146.736	141.871	256.113	231.683	268.722	216.804
gene24333	5.99158	6.17062	6.18226	7.19136	7.07848	8.99518	5.28059	4.9079	7.00428	5.13976	6.68556	5.22838
gene24334	1.92521	2.5512	2.58728	2.36832	2.4774	1.60075	1.86404	2.45589	2.32533	1.83827	1.7982	1.35637
gene24336	87.4746	118.581	83.3259	60.0182	57.7368	23.1943	61.3241	43.7373	72.88	97.6832	89.1964	104.935
gene24337	0.791586	0.922822	1.11507	0.935357	0.73599	0.777021	0.968641	1.00742	0.993848	0.75976	0.619138	0.62339
gene14839	0	0.038907	0	0	0	0.0725	0	0	0	0	0	0
gene51116	2.23326	1.91586	1.56668	2.34721	1.90877	1.95888	2.71136	2.40715	2.13401	2.27117	1.89484	2.7582
gene51117	0	0	0.037889	0	0.017957	0	0	0	0	0	0	0
gene51110	0.054521	0.259904	0	0.127249	0.021761	0	0.044553	0.056117	0.027095	0.084648	0.014134	0.055311
gene51111	6.17723	6.02407	6.7972	6.53202	6.40445	7.1177	6.19304	7.20381	6.10943	5.62488	6.96137	6.80504
gene51112	1.33682	1.12137	1.89555	1.33944	1.21236	1.57931	1.09434	1.33497	1.33941	1.05802	1.07986	0.690412
gene51113	86.3387	96.3233	81.7392	97.3916	94.4194	114.333	100.173	79.1366	87.0853	94.0824	99.1668	112.963
gene14830	18.804	17.0724	14.7004	19.3891	22.905	13.0178	22.5492	18.5968	19.6841	18.872	19.2309	15.8809
gene14831	2.32214	2.88694	2.00308	2.72114	2.97882	2.22233	2.9779	2.48591	2.484	2.294	3.34236	4.25228
gene51118	17.7327	14.0557	17.2177	17.5777	17.6293	17.0076	16.7393	18.4115	19.1783	14.9311	11.7077	15.3236
gene14835	2.45048	2.48696	2.18516	1.74711	1.19675	1.27411	2.4166	1.25853	2.64055	2.2213	2.21156	2.40827
gene14836	9.66671	9.32177	11.5596	12.6332	10.6954	16.399	10.9348	11.7683	9.65157	9.65408	9.54224	9.48681
gene14837	15.5818	17.2193	15.8752	16.5166	11.3125	12.8307	15.6551	13.1905	15.7649	15.8911	13.2842	13.7563
gene50246	4.17341	4.44433	4.07284	5.72874	4.30917	27.3567	6.18225	5.74988	4.06698	6.48761	5.52434	7.39079
gene50245	1.12916	0.952892	1.17629	1.22875	1.19513	1.27515	0.853348	0.81535	1.05905	1.28791	0.581518	1.16153
gene50244	16.4962	14.0063	16.8684	29.128	21.6884	40.3406	26.2131	34.7546	17.9171	16.6375	13.9105	13.0631
gene50243	17.9689	19.6577	20.6017	16.4085	18.6886	19.7193	16.119	17.0098	18.3779	18.049	17.0605	18.378
Chenopodium_quinoa_newGene_13658	1.58878	1.50676	1.2302	1.3784	1.3262	0.807191	1.65788	1.49338	1.56665	1.10445	1.16131	1.06596
gene50241	21.3411	20.4974	24.6955	22.3637	19.6788	22.3982	20.5507	20.0358	22.3682	25.7817	19.6688	23.3966
Chenopodium_quinoa_newGene_8138	0	0	0.158535	0	0	0	0	0	0	0	0.457475	0
Chenopodium_quinoa_newGene_13655	7.01837	6.30252	7.74115	6.51276	4.9515	3.16027	2.16839	2.48352	7.16728	0.649222	0	0.327809
Chenopodium_quinoa_newGene_8136	0.327444	0.256798	0.210829	0.606787	0.562397	0.041422	0.396489	0.144275	0.218346	0.36205	0.27399	0.347586
Chenopodium_quinoa_newGene_8135	0.70324	0.256992	1.1884	1.84205	0.87481	0.434939	0.907617	1.06496	0.522837	0.946725	0.544693	0.875375
Chenopodium_quinoa_newGene_13656	0	0	0	0.071568	0	0	0	0	0.052924	0	0	0
Chenopodium_quinoa_newGene_13651	6.96261	6.84563	6.447	7.4056	8.34142	7.74738	6.35034	7.45064	8.5948	7.23101	6.88922	9.0292
gene50248	0	0	0	0	0	0.082372	0	0	0	0	0	0
gene56837	0.08294	0.117804	0.584492	1.55805	4.62113	3.25821	0.552738	0.982939	0.690003	0.201497	0.93854	0.415989
gene56834	0	0	0	0	0	0	0	0.237681	0.065448	0	0	0
gene56835	11.1752	11.2545	10.9007	13.3173	16.3641	7.17107	11.9994	8.83147	12.6758	13.8897	13.471	15.7064
gene52213	3.67078	4.03592	4.98181	4.61622	4.1633	6.99719	5.33944	4.41832	4.38952	4.40991	3.69593	4.69779
Chenopodium_quinoa_newGene_12308	0.390048	0.158738	0.282949	0.318375	0.272224	0.170501	0.502809	0.123843	0.335742	0.06585	0.232456	0.35486
Chenopodium_quinoa_newGene_2798	0	0.214064	0.186329	0.264468	0.137775	0.187131	1.84162	2.92605	0.609648	2.87038	1.59302	3.7471
gene34975	1.41313	1.54638	1.3388	2.24319	1.74613	1.30365	1.4118	1.10179	1.74559	1.67034	1.35791	1.7902
Chenopodium_quinoa_newGene_12300	0.420963	0.410224	0.418098	0.665408	0.682688	0.406395	0.654422	0.477501	0.472394	0.453638	0.432875	0.484251
Chenopodium_quinoa_newGene_2790	0.336567	0.328211	0.54152	0.416471	0.498553	0.272019	0.39031	0.219889	0.299116	0.268518	0.3	0.300746
Chenopodium_quinoa_newGene_12302	0.757492	1.11733	0.990808	0.896921	0.736613	0.441044	1.12752	0.677516	1.09537	0.966489	0.725604	1.03686
Chenopodium_quinoa_newGene_12303	0.126289	0.051918	0.163064	1.54941	2.73548	5.19906	0.174743	0.814733	0.648951	0.1019	0.179963	0.515231
Chenopodium_quinoa_newGene_2794	0	0	0	0	0	0	0	0	0	0	0	0.435866
Chenopodium_quinoa_newGene_2797	0	0	0	0	0	0	0.874373	1.51346	0	0.592733	0	0.43773
Chenopodium_quinoa_newGene_2796	0.938561	1.05208	0.911567	2.99529	13.4963	32.0099	0.977824	1.28293	1.10254	0.235544	0.943615	0.270564
gene45253	5.77868	6.03425	6.0662	5.83249	7.58303	3.09535	5.41309	4.67464	6.09563	7.47861	6.505	7.67959
gene51502	5.18053	6.27444	6.00408	6.70011	7.6453	5.1094	6.20954	4.96564	5.90013	5.83186	5.63668	6.48839
gene11712	1.36956	1.13293	1.07965	1.09149	1.66118	1.0341	1.60252	1.08661	0.982482	1.726	1.76774	0.803281
gene11713	2.75619	2.20302	3.19958	4.16335	3.0134	3.06006	4.7232	4.1394	3.41268	2.67058	2.78052	3.51525
gene11710	11.1777	12.0229	12.5547	12.6998	10.2368	9.91722	11.1951	11.0225	11.6939	12.0916	10.7152	13.5986
gene11711	5.32429	5.05004	6.05005	7.66907	6.85657	5.5484	5.61359	7.40753	6.71083	5.71369	5.33464	5.19901
gene11716	43.8944	41.6973	45.6809	29.2107	29.3548	16.464	30.1372	27.4869	38.732	37.6146	39.0265	41.2269
gene11717	125.176	119.397	129.885	139.76	124.88	105.395	120.987	110.365	139.616	108.675	127.183	148.615
gene11714	5.83216	4.98834	6.96445	6.41392	6.2387	9.95492	6.03778	6.34488	6.1881	5.61745	5.12791	5.05136
gene11715	5.45109	3.58663	5.5471	7.3594	4.95526	8.28163	5.91362	8.30625	6.47593	5.69167	4.21353	5.50675
gene11718	2.14181	1.39432	2.13992	2.22756	2.22488	2.58304	2.36389	2.52611	2.50217	1.46971	2.03045	1.79306
gene11719	8.00835	7.66555	8.35857	6.02067	6.8055	6.14097	7.00305	5.47654	8.09651	6.73451	8.07791	8.08023
Chenopodium_quinoa_newGene_2863	0.726746	0.707353	0.627226	0.695249	0.683569	0.786253	1.2602	1.32818	0.712854	1.97722	0.96695	1.92145
Chenopodium_quinoa_newGene_2862	0	0	0	0	0.041468	0.166025	0	0	0	0	0	0
Chenopodium_quinoa_newGene_2861	0	0	0	0	0.158238	0	0	0	0	0.923556	0	0
Chenopodium_quinoa_newGene_2860	0	0	0	0	0	0	0.487548	0	0	0.14207	0.997143	0.522368
Chenopodium_quinoa_newGene_2867	0.25242	0.073673	0.318043	0.207862	0.098896	0.066957	0.017213	0.077498	0.333327	0.092909	0.157801	0.035981
Chenopodium_quinoa_newGene_2866	0.140123	0.198728	0.426426	0.290091	0.295198	0.424512	0.060925	0.168762	0.264911	0.136909	0.461167	0.197612
Chenopodium_quinoa_newGene_2864	0.043338	0	0.065213	0.098665	0	0.061591	0	0	0	0	0.055863	0.558841
gene40577	0.422938	0.220171	0.353803	0.357349	0.367467	0.601065	0.317115	0.21672	0.139908	0.227051	0.184046	0.428451
gene20059	0.109971	0	0.179407	0.425296	0.171917	0.125461	0	0.204264	0.596606	0	0.225857	0
gene20051	0.057815	0.196151	0.127777	0.097439	0.246653	0.143955	0.26964	0	0.11742	0.214791	0.092327	0.154188
gene20050	5.79798	5.88334	5.84162	6.24084	6.06795	14.7461	5.07265	6.06298	5.54348	6.42344	6.03258	4.28682
gene20053	25.5015	17.4807	20.5913	18.8137	47.7746	16.7662	13.0096	17.3392	27.9369	11.8338	23.3001	19.8092
gene20052	2.51949	2.05059	2.4458	2.74707	2.47001	2.12213	5.73594	5.91094	2.56695	5.9677	3.50261	6.21173
gene20055	0	0	0	0.068402	0.447719	0.095325	0.523119	0.393991	0	0.996046	0	0.641187
gene20054	4.78116	3.79274	3.82631	4.46987	3.63302	3.19709	3.55252	3.27937	3.38973	3.61992	3.68828	2.98518
gene53350	0.74867	1.52697	1.0475	1.24042	1.56473	1.18808	1.58699	1.5492	1.09805	2.30276	1.01657	1.2016
Chenopodium_quinoa_newGene_7627	5.25851	6.59306	5.83401	5.12579	5.28163	2.10925	4.79673	3.92788	4.97369	6.31154	4.449	6.25896
gene55569	0.162851	0	0.214931	0	0.044502	0.109672	0	0	0	0	0	0
gene55568	64.8464	88.7614	126.102	42.465	107.05	44.6716	42.5721	27.4648	53.4717	91.1823	155.989	87.2027
gene55563	24.4184	23.2222	25.4345	27.1597	24.0193	18.8474	28.2601	21.0341	25.6752	29.4585	18.1015	23.5165
gene55565	1.16659	2.70557	2.86056	0.350752	0.366321	0.649004	0.22858	0	0.206152	1.03365	1.66961	0.700712
gene55564	9.33928	9.21628	9.31661	9.18379	9.485	10.8501	8.63381	10.1265	9.71392	9.44594	8.22326	9.42934
gene55567	0.89203	0.215821	0.696106	0	0.414497	0	0.035578	0.048559	0.117434	1.6041	0.740317	0.253207
gene18435	10.5905	6.11962	8.16997	11.5224	10.3653	12.5331	9.39577	14.7958	11.6765	9.28273	10.8979	9.96709
gene53351	11.2208	10.4884	9.09771	13.3756	10.5777	4.48351	11.2067	10.3259	10.097	15.6183	12.693	17.6306
gene235	2.75173	3.10535	3.38235	2.82785	2.68633	2.45398	2.12252	1.92063	2.81901	2.79661	2.91897	1.95572
gene234	0.045755	0	0.031483	0	0	0	0	0	0	0	0	0
gene237	3.69089	2.81035	3.8065	3.54282	3.30695	2.91096	3.90254	4.41471	3.24626	3.4787	3.79654	3.25372
Chenopodium_quinoa_newGene_7621	0	0	0	0	0.096994	0.092084	0	0	0.140902	0	0	0
gene233	0	0	0	0.007041	0	0	0	0	0	0	0	0
gene450	2.59641	3.66169	2.75405	2.94906	3.86675	2.25979	2.13468	1.55011	2.63085	3.67228	3.51289	3.03121
gene453	18.9853	12.1143	16.075	11.0774	12.7712	2.77757	11.9801	12.6747	15.1666	11.5628	11.4439	10.0504
gene17718	36.4935	33.4209	41.7771	67.2415	55.353	120.274	61.7576	80.9844	44.4838	41.7023	41.7583	46.8556
gene17719	3.03416	3.62575	4.36629	3.9071	5.10597	3.66485	3.39735	3.3174	3.27253	5.03744	3.70246	3.87473
gene17710	2.05651	2.51066	1.75695	1.9595	1.57949	0.530412	1.27564	1.04842	1.40578	2.19222	1.96707	2.76315
gene17711	4.02582	4.86048	3.77649	2.8931	3.45262	2.27582	1.98811	2.17952	3.35219	3.85523	3.09249	2.49181
gene17712	0	0	0	0	0	0	0	0.054428	0	0	0	0
gene17713	0	0	0	0	0	0.203072	0	0	0	0	0	0
gene17714	2.78719	0.970367	1.25811	9.37743	20.4637	112.669	2.92538	6.71879	4.71687	1.66072	3.50387	2.2942
gene17715	0.070408	0	0	0	0	0.020432	0	0	0	0	0	0
gene9032	0.210502	0.061723	0.055819	0.204197	0.321352	0.209066	0.34584	0.106113	0.061974	0.134563	0.247821	0.121991
gene452	1.53877	1.72044	1.68075	1.95758	1.72745	0.669982	1.86175	1.39708	1.92535	2.11859	2.40313	1.484
gene33650	1.94186	2.44252	2.3301	3.17353	3.06346	1.36857	1.82046	1.76045	2.26141	2.97354	2.68622	2.0833
gene491	0	0	0.036051	0.103951	0	0.062609	0	0	0	0	0	0
gene490	29.2037	24.7791	27.2015	29.8935	26.1441	23.6843	31.1143	28.6069	34.2936	29.3859	30.1173	29.638
gene493	1.15223	0.868993	0.504693	1.25201	1.17343	0.593048	1.16044	0.867606	1.42857	0.782414	1.1317	0.790461
gene492	0	0	0	0.022747	0	0	0	0	0	0.060394	0.057066	0.100132
gene495	4.81477	3.95367	4.4328	5.51085	8.03404	6.84003	3.88198	4.18405	6.50528	3.59705	4.9472	4.12725
gene497	14.5931	13.9229	15.2431	13.2182	9.91727	8.69209	14.7765	11.3096	15.7007	16.4265	16.9761	23.6596
gene496	32.4074	36.7293	34.0464	38.2687	34.8933	46.8879	38.4702	31.5522	32.71	31.4495	30.3245	32.9211
gene499	4.59052	4.85108	6.22491	4.8484	4.74284	4.03264	4.19509	4.83396	5.14592	3.80466	3.69965	2.51942
gene37253	14.3424	14.2044	14.162	14.1021	17.926	24.2683	13.8399	12.0629	12.8412	15.4614	12.6327	15.6935
gene50939	2.32174	3.08422	2.57174	2.92267	3.40716	3.71202	3.30042	2.36399	3.44916	3.24653	2.76954	2.3926
gene50938	5.48277	4.28261	5.85719	5.7284	5.59327	3.43398	6.44203	6.88256	6.45782	4.63306	5.37708	4.5014
gene1189	8.94677	9.44936	8.45982	8.29413	10.9426	9.08774	8.34961	7.98573	9.30277	9.51274	11.4766	11.0581
gene1188	0.068639	0	0.027742	0.106295	0.252059	0	0.109093	0.224633	0.088551	0.176712	0.012057	0.169825
gene50931	0.914351	0.801123	0.83645	0.601396	0.560529	0.776699	1.05906	0.779846	0.810311	0.852717	0.742403	0.52319
gene50933	0	0	0.016759	0.016003	0.047818	0.025257	0.031136	0	0.081059	0.047566	0	0
gene50932	8.73958	7.69889	6.57174	10.5078	8.76734	10.1091	9.46417	7.68262	7.93759	8.21953	7.94799	9.77682
gene1181	6.2269	6.94732	7.26278	10.8076	7.79205	18.3326	8.63448	11.0389	6.61339	6.5221	5.50981	5.6218
gene50934	0.874878	1.45191	1.22649	0.896161	0.601512	1.73921	0.509636	1.48189	1.31031	0.664119	0.773268	0.500626
gene50937	1.89227	1.3505	1.92288	2.38144	2.19092	1.89944	2.2658	2.63447	1.92908	1.78912	1.63434	1.74978
gene50936	0.085195	0.022638	0	0.0987	0	2.2516	0.166754	0	0.08326	0	0	0.026794
gene46288	1.21415	1.66274	1.00186	0.891237	2.98125	2.00437	0.567665	1.23974	1.12669	2.53649	2.17029	1.70541
gene46289	1.99896	2.74388	1.58113	1.51228	4.30777	2.04131	0.934571	1.29981	1.77646	4.01435	4.06153	5.04798
gene46284	0	0	0	0	0	0	0.066679	0	0	0	0	0.575031
gene46285	0.241568	0.580845	0.308682	0.371939	0.472641	0	0	0	0.243954	0.781625	0.350624	0.397617
gene46286	0.07154	0.017835	0.030024	0.0915	0.028676	0.328908	0.255406	0.397145	0.020073	0.018003	0.013086	0.208095
gene46287	0	0	0	0	0	0.047255	3.63147	0	0	0	3.01097	5.07919
gene46283	5.20346	5.52196	4.64241	2.52632	2.01201	0.403213	1.30647	0.873624	3.42502	4.44945	4.11199	5.20767
gene6017	19.2673	14.4422	15.6615	20.9079	20.1811	12.3651	22.9376	19.7142	17.2851	20.159	16.3728	23.1637
gene31413	11.8805	11.3718	12.5564	27.476	23.7358	42.6294	21.4226	25.1242	12.2962	15.4057	10.1042	13.0285
gene31412	0	0	0	0	0.014238	0.01958	0.014233	0	0.108673	0	0	0
gene31411	1.65434	1.38658	0.768339	0.715297	0.658456	0.088077	0.7734	0.386707	0.890397	2.12405	1.47658	1.78098
gene31410	25.5525	24.1968	26.1799	30.5789	29.7795	53.5004	35.2322	36.7876	24.2004	31.8288	33.6047	30.6496
gene31416	6.32491	5.22187	5.90203	6.57687	10.6919	10.5093	4.97442	5.76242	5.66151	5.65074	7.41651	5.45503
gene31414	12.9124	14.3728	14.3823	20.621	16.8187	16.5041	18.3653	15.2167	13.5451	15.6819	10.8153	14.2799
gene31418	22.6277	20.1514	20.4863	27.341	28.6622	36.6641	23.5002	25.4293	22.4122	20.5712	23.4216	19.1919
gene22012	2.89672	1.50117	1.46891	1.61075	1.84315	1.35227	2.81464	2.10665	1.74026	2.79777	2.89832	3.11491
gene22011	5.49713	5.11693	5.42845	5.28208	5.3405	5.62704	4.66974	6.03991	4.10099	6.08349	4.59791	4.213
gene22010	2.11116	1.89537	2.58966	1.89151	1.67785	1.8568	3.93583	3.02393	2.62607	4.10542	3.29641	1.58475
gene15820	0.318558	0.07099	0.108039	0.25082	0.052591	0.149964	0.156133	0.131491	0.250513	0	0	0.301533
gene15821	0.50838	0.51593	0.545193	0.363903	0.39391	0.110855	0.543721	0.402535	0.423977	0.628145	0.621919	0.739843
gene37939	2.41453	2.12567	2.40374	2.89528	2.39261	2.74458	3.98296	4.1071	2.55636	2.53896	2.52982	2.12792
gene15826	23.9947	27.6179	20.8458	19.2263	18.922	14.6775	22.8999	15.7998	20.5247	23.7248	22.993	29.6057
gene15829	0.176333	0.408437	0.376217	0.310398	0.336839	0.784129	0.41075	0.207703	0.355158	0.55485	0.360444	0.454835
gene36046	18.5936	17.7688	16.9001	17.3439	18.5257	17.1012	18.6232	14.2962	19.0828	19.7024	19.5479	23.0817
gene3732	2.75694	3.06573	2.18899	2.41675	2.12369	2.0009	2.51038	1.92319	2.31653	2.21472	2.35763	2.17274
gene36048	1.17541	1.68937	1.25877	1.6927	1.61798	1.26378	1.12862	0.848962	1.23584	2.13833	1.3508	1.6811
gene57682	65.2067	83.4995	69.7903	55.3065	57.5245	44.55	54.989	43.4756	58.4566	68.3835	63.056	65.4554
gene57683	13.9201	11.0478	12.5555	18.0777	14.4061	17.8796	17.5309	17.8197	15.8934	16.199	13.2872	19.3373
gene57680	7.71087	6.12845	5.57778	6.59629	5.77569	6.74798	6.33272	6.17134	7.1236	6.66113	7.24287	7.07083
gene57681	3.86712	3.99943	5.69774	5.01596	4.63313	4.67467	3.89407	4.16665	4.56999	4.16963	2.91352	3.15127
gene57686	3.96398	5.26343	3.55809	3.94353	5.13008	2.58498	4.07229	3.18953	4.57823	3.83073	4.62768	4.57648
gene57687	14.0236	17.2095	15.32	13.7624	13.4048	10.2775	10.171	10.2119	12.7855	11.7346	12.9716	14.447
gene57684	5.42007	5.81049	5.94842	5.92204	5.94656	5.33845	5.77975	7.25265	5.88476	5.93467	6.89129	5.75268
gene57685	34.883	32.4455	34.3815	62.8221	46.1398	76.0588	56.4302	57.9437	42.4711	36.7868	34.3955	45.8002
gene6324	1.08031	0.846426	1.04971	1.52575	1.58748	1.77583	0.12515	0.698541	0.977149	0.062246	1.24903	0
gene6326	0	0	0	0	0	0	1.08808	0	0	0	0	1.65146
gene6322	6.76741	7.83825	8.56823	10.1459	13.137	8.36159	15.7395	8.97649	6.13387	9.21091	5.47166	23.0286
gene6323	7.54012	7.92948	11.431	9.68972	17.658	10.9513	12.3052	3.97065	8.89163	0.301467	5.82966	22.4945
gene6328	0	0	0.042206	0.042993	0	0	0.182418	0	0	0	0	0.081746
gene43131	0.019527	0	0	0	0	0	0	0	0	0.014972	0	0
gene28269	33.6516	14.8419	31.6325	8.36448	7.72542	20.7909	10.4339	22.2256	15.8872	19.5806	24.7403	17.1845
gene5668	0.692805	1.07897	0.502142	1.77479	1.40114	0.763466	0.940026	0.338592	1.61255	0.110518	0.872097	0.414563
gene48302	0.050181	0	0.061408	0	0	0.031786	0	0	0.017566	0.013155	0	0
gene5665	0.747322	0.68249	0.695947	0.875202	0.675339	0.495092	0.479289	0.990072	0.681453	0.980507	1.02043	0.833712
gene5666	0	0	0	0	0	0	0	0.045812	0	0	0	0
gene5667	0.969224	1.13619	0.618439	2.96492	2.55769	3.20791	3.5295	3.11657	1.32477	1.4931	2.17904	1.52005
gene5661	4.83315	4.22465	4.66565	5.67893	4.72479	5.38997	5.87778	6.59426	5.30091	6.69559	5.78495	5.73914
gene5663	0	0	0.033976	0.179109	0	0.031071	0	0.037099	0	0.035534	0	0.016456
gene47627	2.3696	2.88418	3.09993	2.16902	1.8867	0.92737	1.37179	1.09587	2.32458	3.46667	2.07847	2.5414
gene47620	0.768665	0.654985	0.372153	0.642123	0.956724	0.635519	0.374551	0.375341	0.567726	1.3482	0.954877	1.1414
Chenopodium_quinoa_newGene_12244	2.43549	1.59338	2.48598	2.56867	3.59239	5.87086	1.99755	2.73788	2.74293	1.70741	2.07619	1.76957
gene40938	5.90993	7.18213	6.02943	4.7564	5.64777	4.94914	5.26255	3.67073	3.85267	5.89572	3.94402	6.47382
gene40939	12.8695	10.5144	7.37089	20.9354	18.5957	31.676	14.0728	12.19	13.3319	12.0826	14.0355	11.1959
Chenopodium_quinoa_newGene_12246	12.5588	8.12412	12.5837	17.8496	14.0699	18.1602	15.0385	19.4188	13.5597	9.32471	11.3753	15.4999
gene54729	11.3842	8.29092	8.61206	26.5319	24.5376	23.9109	21.7538	25.4932	16.8395	13.1169	9.16104	10.9667
gene40930	3.50122	3.60575	3.31524	3.62704	4.24727	2.32371	3.27882	3.31228	3.69692	2.21345	3.12388	2.76487
gene43870	0	0	0.043011	0	0	0	0	0	0.016028	0	0	0
gene43136	0	0	0	0	0	0	0.044919	0	0	0	0	0.008902
gene40935	0.166877	0.13745	0.150783	0.025145	0.346361	0.104139	0.087895	0.1057	0.049365	0.173959	0.170804	0.489974
gene48207	0.096881	0.177883	0.048229	0.311818	0.220211	0.640111	0.134703	0.493554	0.167345	0.26999	0.138398	0.173586
gene27520	0.32832	0.212568	0.438234	0.184087	0.465212	0.141505	0.547657	0.140639	0.113416	0	0.076897	0.394046
gene27521	9.75553	12.1355	9.91451	5.38275	5.12703	2.42044	5.36818	3.43727	7.33994	9.62503	8.39134	7.3531
gene27522	3.42746	3.29455	3.48813	4.48974	4.51177	3.63589	4.02124	3.70397	3.9658	4.34685	3.25427	4.57769
gene27525	22.8728	24.5404	25.8691	13.3726	17.5635	9.31676	17.5567	14.0182	23.8777	20.3298	23.5252	21.1981
gene27526	0	0.01829	0	0	0.016839	0	0	0	0.053405	0	0	0
gene56488	0.581158	1.32498	0.61248	0.652818	0.430655	0.665347	0.929715	0.895301	0.430449	1.16183	1.10015	1.71648
gene27528	10.9559	7.92157	10.3499	19.1579	17.9111	30.8648	21.8988	16.7998	12.6827	9.40499	10.3227	11.3706
gene27529	4.36792	4.19574	2.9964	8.54712	5.37737	12.4076	5.41246	6.80859	4.08744	3.43291	2.41718	2.67439
gene38229	0.152563	0.056438	0.042843	0.159054	0.125702	0.07549	0.132399	0.192163	0	0.422097	0.43614	0.586006
gene56481	7.7797	7.41147	6.26191	4.42394	4.1158	0.683358	4.72454	3.06462	5.15924	5.82302	6.62274	7.46236
gene56480	0.555043	0.432391	0.771097	0.307392	0.36743	0.208605	0.426648	0.289413	0.402686	0.898172	0.509626	0.859816
gene38228	0.302817	0.667149	0.504327	0.044674	0.346944	0.255895	0.167274	0.046427	0.087705	0.59325	0.37588	0.474903
gene12710	0.506233	1.66009	3.27556	1.11532	3.77402	5.20043	6.68405	5.23715	1.56473	4.4725	0.931425	8.12341
gene51659	1.11709	0.362862	1.54956	0.650607	1.19964	1.28153	0.38496	0.635369	1.21889	1.17182	1.04988	0.825981
gene51657	0.077754	0	0.169164	0.079023	0	0.084635	0	0	0	0	0.043791	0.01968
gene51656	0.650021	0.919809	0.971157	1.08481	0.62222	0.762115	0.713588	0.432387	0.951868	0.49959	0.859037	0.698104
gene51655	0.071284	0.034551	0.034411	0	0	0	0	0	0	0	0.071396	0
gene51653	0.325897	0.25174	0.399514	0.866458	0.599461	1.10629	0.960474	0.678138	0.379594	0.862864	0.958978	0.904553
gene51651	0.016948	0.023507	0	0	0.012896	0	0	0	0	0	0	0
gene51650	24.9323	28.2212	20.6437	31.513	30.6358	20.2848	25.7695	19.2782	26.5341	32.6222	28.7241	40.1529
gene7745	0.096937	0.698631	0	0.546049	0.337332	1.76007	0.283892	0.207517	0.29318	0.238494	0.39442	0.558214
gene7744	59.266	46.9511	54.5401	68.5267	65.5891	68.1037	65.0017	58.0384	61.8512	56.8998	60.9043	69.2588
gene7747	4.35391	4.39044	4.45066	4.20578	4.60387	7.22798	3.81132	3.51538	4.21163	3.47729	3.50725	4.1102
gene7741	3.8357	4.09979	3.08869	4.02749	4.80337	2.18908	5.17039	2.4599	5.18821	3.82097	4.72738	5.74137
gene7740	0.425978	1.19523	0.579336	0.954577	0.956718	0.657389	1.00068	0.306998	0.72035	0.741229	1.10834	1.32289
gene41040	25.0426	24.8028	30.4209	26.3896	24.2123	18.3248	23.57	26.086	27.2664	28.5444	22.095	21.3254
gene7742	7.81414	7.81097	7.86507	7.261	8.14594	4.52069	7.09618	5.57289	6.81578	7.54031	6.86756	8.44695
gene36265	0.597023	0.995129	0.941346	0.606447	0.732968	0.58322	0.311811	0.362148	0.687841	1.54777	1.01603	1.68154
gene7749	101.722	127.369	94.5404	110.635	139.405	68.7307	115.499	77.6251	107.998	164.781	157.418	189.907
gene7748	118.569	130.296	104.962	102.751	126.075	64.3587	101.162	75.7256	104.703	162.677	146.705	190.525
gene16618	34.994	28.9163	39.0631	44.2051	38.3634	67.6312	43.5422	45.1891	34.6506	31.875	30.3465	30.5723
Chenopodium_quinoa_newGene_11511	5.25343	6.2547	6.84872	9.16926	7.99593	10.1713	10.6175	9.5413	8.09824	7.37188	6.34873	7.5002
Chenopodium_quinoa_newGene_11513	20.8515	24.96	23.8296	36.0592	22.2883	49.5229	48.1484	59.805	28.9688	36.1002	23.6431	43.8148
Chenopodium_quinoa_newGene_11516	1.16961	1.6459	1.67473	1.44851	1.69264	1.24795	1.14357	0.884663	1.48772	1.03033	1.44175	1.0915
Chenopodium_quinoa_newGene_11517	3.67922	2.05663	2.75157	2.8785	2.59744	4.82659	3.87437	5.02102	3.19136	2.70716	2.88642	2.87137
Chenopodium_quinoa_newGene_11518	0.173742	0.129912	0.16897	0.328795	0.309412	0.356647	0.20089	0.331671	0.280404	0.20593	0.106422	0.154223
gene8238	6.91295	8.85468	6.22952	7.53351	13.4291	8.19533	4.67291	6.89644	6.57273	11.4534	10.7624	9.97094
gene56155	0	0	0.016155	0	0	0	0	0	0.161262	0	0.01555	0.072197
gene56154	3.21768	3.55563	5.02674	4.77535	4.68627	4.15429	4.53138	4.38332	4.36418	5.09162	5.42038	3.9085
gene56151	5.26975	4.72996	5.67123	5.32404	4.94703	9.173	5.61797	5.34101	4.6775	4.21299	3.79614	4.00997
gene56150	6.81394	7.07803	6.23337	7.14252	8.75637	4.1596	8.21612	6.10565	7.5145	6.70995	7.19765	9.9188
gene56153	0	0	0	0.028052	0	0.057108	0	0	0	0	0	0
gene56152	10.551	9.22724	10.7347	12.0273	15.8217	14.3955	9.72862	7.14637	10.2386	11.0438	12.2458	14.7001
gene41722	0.874957	0.726071	0.579659	1.29861	1.69563	1.12422	0.841469	1.71625	0.876569	0.479237	1.07838	1.11245
gene2111	1.90743	1.90393	2.12243	2.49026	1.8574	2.50309	2.09544	2.31791	2.03559	1.85308	0.958458	1.08076
gene41723	13.0201	11.4044	12.1024	14.3867	14.9116	8.76424	14.1881	9.38507	12.4698	14.919	12.5115	14.5964
gene2110	2.83295	2.02844	2.94716	2.86803	3.01505	1.74563	2.65473	2.8522	2.72933	2.48407	1.56466	2.07818
gene37387	7.95516	7.48874	7.53653	8.40339	9.1898	14.7089	10.5411	10.3392	10.3411	12.9025	11.5765	13.16
gene1969	5.46744	5.28273	5.35722	6.18119	5.33325	5.58326	5.53448	6.07824	4.52346	4.52397	4.48106	5.025
gene1968	1.864	2.04944	1.5786	3.22847	3.49121	2.21806	3.42094	3.42669	2.32107	3.41595	1.87333	1.89041
gene30549	0.310604	0.153577	0.167649	0.177288	0.199276	1.09836	0.197713	0.06584	0.112697	0.062074	0.34763	0.130834
gene36267	0	0	0	0	0	0	0.054893	0	0	0.079791	0	0
gene1963	0	0	0	0	0	0	0.147048	0	0	0	0	0
gene1961	13.6523	11.3826	19.602	30.3516	22.7817	112.694	33.4887	38.5321	23.6969	17.0824	14.3989	19.8444
gene1960	2.35612	2.42419	1.85897	3.63157	3.49421	2.32898	3.32349	3.05692	2.7911	2.03539	2.31322	1.87263
gene1964	33.8265	36.586	39.2466	39.4298	33.6219	61.4377	37.2366	36.7251	32.3305	45.0402	34.8848	40.201
gene41724	1.47919	1.39615	1.53909	1.4776	1.54412	2.12057	0.734554	1.34046	1.28234	1.19226	1.71539	1.27435
gene37382	0.144531	0.357014	0.467526	0.292517	0.261091	0.343307	0	0.056004	0.137099	0	0.042614	0.086964
gene35888	5.71442	6.64378	6.30602	5.30565	4.2071	4.38481	5.26342	4.37929	5.01816	6.43067	4.98439	5.23461
gene34579	2.1311	1.97433	2.76065	2.67814	2.53922	2.34701	2.37999	2.64364	2.73534	2.27816	1.69809	3.10569
gene35884	13.2292	15.6634	13.2624	12.2235	14.0954	9.60883	13.8516	11.0064	15.1323	13.4615	13.9549	15.8857
gene35885	3.02523	3.29201	2.28931	3.87514	4.06362	3.48861	1.94777	2.48842	3.32598	1.92258	3.19381	3.51373
gene35887	0.154346	0.105263	0.25198	0.386335	0.182083	0.504755	0.301663	0.371323	0.295456	0.221594	0.220375	0.519214
gene35880	84.6845	85.1974	85.5154	74.9945	92.2798	43.8793	73.3178	65.3005	76.0827	113.618	111.896	125.299
gene50832	0.875055	0.727569	1.13194	1.03457	1.61872	1.11741	0.779395	0.55183	0.821824	0.416025	0.733831	0.733728
gene35882	19.7483	17.0944	22.264	36.2802	56.6592	27.8819	36.5145	29.6049	33.9733	26.7387	26.1487	32.7364
gene35883	0.022374	0	0	0.043976	0.205851	0.493386	0.038576	0.020954	0.015763	0	0	0.014511
gene27753	32.2325	31.9309	35.1945	41.8432	41.5023	50.99	39.8708	35.1403	37.1967	37.7972	29.6799	31.5374
gene22967	0.03901	0	0.060653	0.067556	0.15687	0.033084	0.113551	0.17421	0.045635	0.049432	0.067256	0.076039
gene27756	3.95725	3.9322	5.05427	4.44538	4.81098	4.64523	4.04197	4.00363	3.33876	3.59184	4.47171	4.18807
gene4217	2.04423	2.44032	2.31261	2.40541	2.16235	3.64859	2.70641	2.75865	2.57159	1.80304	2.38247	2.03202
gene4214	0.208692	0.290376	0.225988	0.262571	0.616795	0.30117	0.303401	0.166371	0.235258	0.43393	0.323606	0.375639
gene4215	2.24731	3.07619	2.09414	2.34428	2.03735	2.64686	2.47091	1.70817	1.91829	2.52328	2.47001	2.79005
gene4213	0.844034	1.28809	1.27722	1.45645	2.2793	1.85879	1.48364	1.32446	1.5938	3.29204	2.03374	2.68006
gene27754	0.744063	0.688555	0.805666	0.772595	0.526094	0.431078	0.848277	0.833807	0.933854	0.756733	0.529788	0.587957
gene4218	24.9142	23.8641	22.5282	20.3431	25.9125	19.1787	22.4263	17.7653	23.1461	28.9863	29.8141	30.8183
gene4219	0	0	0	0	0	0	0.024375	0	0	0	0	0
gene33837	1.11572	5.37728	0.478302	16.5505	12.5379	13.0521	5.05114	2.12176	1.94693	13.5168	3.96712	15.165
gene33835	7.94604	6.12457	6.95067	10.2314	11.3207	4.40937	5.13981	4.24314	8.35084	0.154004	8.42033	6.31558
gene33834	12.977	7.75235	11.5082	12.3374	8.61912	11.6355	15.207	12.0885	12.8916	7.42619	10.3751	10.8492
gene33833	14.4452	12.8112	15.8617	15.6863	14.9932	14.9438	13.2501	14.7648	14.6714	13.1466	14.8576	13.6095
gene34820	0.955485	1.33557	0.839933	1.21677	1.76577	0.93595	0.941725	0.575973	1.04164	1.49858	1.13583	1.41538
gene33831	1.93473	0.946908	1.55979	3.11259	2.72797	3.76064	2.95937	3.26746	2.15622	1.6151	1.90691	2.54489
gene34829	2.18014	2.93295	3.01691	3.22622	3.57766	1.98754	4.04144	3.03723	2.28456	4.14512	4.30132	4.8991
gene33839	0.816597	2.91764	0.268212	9.6804	7.2435	7.38584	3.13816	1.09423	1.26879	8.15349	2.39882	19.6296
gene49564	0.260752	0.006198	0.001024	0.019507	0.135987	0.086526	0.019161	0.043387	0.118287	0.00077	0.138318	0.004334
gene49565	0.326548	0	0.048611	0	0	0	0	0	0	0	0.023301	0
gene49567	0	0	0.084998	0.029527	0.019479	0.113846	0	0.055235	0	0	0	0
gene49562	33.344	38.1	32.1949	28.3746	28.8194	15.3103	34.9156	21.7641	33.7079	31.2259	26.8099	28.5268
gene5045	33.6036	38.0568	36.3206	28.5794	33.6898	21.9158	27.4272	22.6901	31.7203	34.4878	38.0617	36.3699
gene45414	0	0.11804	0	0	0	0	0.144229	0.120526	0.119102	0.129116	0.08372	0
gene49569	1.36864	0.808326	0.891259	2.5637	3.05911	4.257	1.57207	2.86298	1.86973	1.49717	1.21935	1.08311
gene45417	1.58284	1.64533	1.7313	1.8034	2.30879	2.86361	1.2712	2.34776	1.75338	1.47402	1.98646	1.92245
gene19758	0.439838	0.312915	0.415472	0.330938	0.429509	0.120738	0.143652	0.488399	0.545664	0.04911	0.212097	0.150865
gene35991	10.6755	7.78214	9.24427	9.25854	10.6388	10.1645	8.95593	8.35545	9.17493	11.7449	10.7287	10.8769
gene6163	1.59447	1.56425	2.08567	2.24023	1.75351	1.67811	3.34727	2.24544	2.54878	3.06602	1.89183	2.04681
Chenopodium_quinoa_newGene_3226	0.76989	0.782717	0.649572	0.435461	0.906844	0.552032	0.663782	0.327219	0.617879	0.764677	0.591474	0.658178
Chenopodium_quinoa_newGene_3222	2.97393	4.71684	2.72716	2.84675	3.69666	1.17821	1.30103	1.90674	4.28727	2.32782	3.25742	9.08372
Chenopodium_quinoa_newGene_3220	0.732641	0.562317	0.240968	0.400134	0.958563	0.362503	0.75418	0.960183	0.608826	0.798427	1.19777	1.71637
Chenopodium_quinoa_newGene_3221	4.55442	3.17705	3.83314	3.93383	4.18893	4.53441	5.30454	3.97195	4.4508	3.8676	4.34819	4.75772
gene9884	191	213.437	177.737	142.745	192.842	86.9337	178.761	113.438	201.57	207.484	218.171	220.469
gene9885	0.030485	0.143704	0.350825	0.267005	0.421934	0.532292	0.111579	0.131391	0.262905	0.144671	0.034382	0.375765
gene9886	0	0	0.038811	0.016547	0.082363	0.040355	0	0.046218	0	0.039455	0.021129	0.014602
gene9880	0.054269	0.107986	0.032246	0	0.182946	0.130867	0	0	0	0.143348	0.056833	0
Chenopodium_quinoa_newGene_7539	1.56591	4.74562	10.0434	1.97027	3.41886	6.21494	2.02132	1.60813	1.94609	4.82491	4.09599	1.806
Chenopodium_quinoa_newGene_7537	0.196152	0.099689	0	0.20822	0.0762	0	0.163485	0	0.077986	0.03573	0.070639	0
Chenopodium_quinoa_newGene_7534	0.156066	0.163501	0.081006	0.502721	0.212885	0.305442	0.32855	0.408184	0.522943	0.439107	0.201211	0.601767
Chenopodium_quinoa_newGene_7535	3.95449	4.05992	4.30297	4.63095	5.84406	1.21721	3.8923	3.42104	4.71619	4.25305	3.93973	5.84982
gene9888	1.50827	1.37719	1.41631	0.658907	0.433607	5.39078	0.315901	0.889231	0.698474	1.11937	0.880726	1.30102
gene9889	0.206883	0.441045	0.621998	0.125316	0.569752	0.822703	0.276651	0.634833	0.432147	0.234182	0.627577	0.759521
Chenopodium_quinoa_newGene_7530	0	0.512363	0.500815	0	0	0	0.347087	0	0	0.17498	0.299369	0
gene14557	0	0	0.019338	1.91123	1.55988	3.7856	0.819556	0.627233	0.126312	0	0	0
gene6161	0.097866	0	0.301869	0.168662	0.226003	0.087972	0	0.205117	0.126477	0.091912	0.121158	0.214389
gene20164	0.396873	0.130741	0.161018	0.266986	0.099564	0.202278	0.291158	0.148896	0.211403	0.454105	0.232382	0.735788
gene41046	6386.79	2723.2	5584.04	7288.22	5070.2	7548.42	2376.56	4101.2	5922.94	384.885	39.2632	1674.46
gene41915	0	0	0	0	0	0	0	0	0	0	2.66135	0
gene41914	0	0	0	0	0.030263	0	0	0	0	0	0	0
gene41913	0.79794	0.779206	0.484646	1.41775	0.991274	1.48708	0.275891	0.566502	0.467002	0.060787	0.174117	0.717221
gene14926	8.37676	5.8717	7.41363	47.5691	33.5868	111.406	36.482	51.3679	12.1246	8.22157	8.64752	8.74932
gene41919	0.44715	0.533446	0.371844	0.727133	0.663626	0.411627	0.679238	0.586522	0.633236	0.718709	0.706621	0.503421
gene6166	18.4014	15.9519	17.9993	27.6276	22.2107	12.9195	23.2901	23.0993	16.723	20.5784	12.5885	19.6412
gene20167	14.8442	22.1409	16.6352	9.63488	12.3476	7.46129	9.04452	8.05065	11.3005	13.0392	12.9898	11.048
gene17044	3.99154	3.31737	3.88362	6.36084	4.55834	6.86914	5.54969	6.66725	4.57404	5.78047	3.52123	4.31646
gene34026	4.56431	3.56791	4.11264	5.87861	4.49098	7.41945	5.70015	5.47079	3.68461	4.42106	3.33579	5.48482
gene33714	0.905622	1.15901	0.860288	1.14746	1.64152	0.816549	0.658824	1.10802	0.983709	1.02765	1.0715	1.30935
gene17047	0.424578	0.58556	0.725993	0.717402	0.610507	0.760706	0.25675	0.554726	0.797943	0.454128	0.886941	0.717535
gene34023	14.6703	22.5455	17.9474	7.43183	13.4814	3.13945	11.6955	2.73319	12.9153	28.9249	22.4861	22.1334
gene34022	0.708878	0.942498	0.992522	0.831312	1.12048	2.07505	1.56523	1.72403	0.918048	1.15023	1.40643	1.15033
gene17041	0.774551	0.61255	0.617864	0.87484	0.983407	0.526172	0.824153	0.676735	0.638636	0.733647	0.687891	1.59705
gene32878	1.50023	1.8287	3.87533	0.573095	1.15413	1.5594	0.661649	0.354735	1.16909	2.57923	1.58387	0.578624
gene32874	0	0	0	0.039696	0	0	0.038804	0	0	0	0	0.040383
gene32876	0	0	0	0.077217	0	0	0.03898	0	0	0	0	0.044681
gene32877	7.49283	9.74952	6.69577	3.86141	5.65543	2.18939	4.24254	3.01717	5.51049	7.66004	7.24794	6.86525
gene32870	4.11266	2.45947	3.78437	4.25536	3.96842	3.35078	3.55993	4.74827	3.40254	4.43014	4.4527	5.43959
gene32871	0.738013	0.224617	0.295499	0.348377	0.60533	0.237983	0.651466	0.781296	0.495649	0.25773	0.579742	0.325629
gene32873	5.18556	4.14111	3.97955	4.40769	4.90487	4.76061	4.47077	4.95391	4.3424	4.20676	4.20449	4.40724
gene14554	0	0	0.03274	0	0	0	0	0.087061	0	0	0	0
gene31068	0.017011	0	0.040861	0.022965	0	0.022137	0	0	0	0.069046	0.045815	0.046096
gene12618	2.72749	4.49695	3.25825	2.34946	2.58903	1.55995	3.83269	2.2871	3.56827	2.1676	3.65956	3.46896
Chenopodium_quinoa_newGene_5978	0.176324	0.323506	0.299463	0.31239	0.430932	0.226327	0.39891	0.136354	0.206758	0.607002	0.625841	1.62523
Chenopodium_quinoa_newGene_5979	3.03712	4.12752	3.80616	6.36547	5.44143	7.78781	3.76631	5.42362	5.52156	5.85871	5.7082	4.76414
gene12374	0.04035	0	0	0	0	0	0	0	0	0	0	0
gene14136	0	0	0	0.033839	0	0.028377	0	0	0	0	0	0
gene17048	0	0	0	0.118232	0.447569	0.567938	0.09791	0.022223	0	0.020963	0	0
Chenopodium_quinoa_newGene_5972	0	0	0.239733	0	0	0.163756	0.406404	0.176147	0	0	0.169851	0.164983
Chenopodium_quinoa_newGene_5974	2.36044	2.79721	2.62026	2.08074	1.96513	1.44428	2.0444	2.1405	2.5737	1.79428	1.82551	2.54362
Chenopodium_quinoa_newGene_5975	2.84157	1.92692	2.64889	1.62071	3.06452	1.18715	1.50519	1.33154	2.24174	2.35919	2.05294	0.933649
Chenopodium_quinoa_newGene_5976	0.400718	0.599765	0.295973	3.63375	2.03641	10.369	2.7427	3.07381	0.590365	0.370432	0.345745	0.479235
Chenopodium_quinoa_newGene_5977	2.46417	2.86666	2.34977	3.13613	2.81853	3.80598	3.3654	3.48669	5.62371	2.50252	2.5475	1.96729
gene34466	0	0	0	0	0	0.030755	0	0	0	0	0	0
Chenopodium_quinoa_newGene_13895	0.725552	1.19727	1.00449	1.10778	2.06585	0.692565	0.727653	2.11413	1.80604	1.0848	0.167415	0.473013
gene16694	0.915846	1.48706	1.2451	0.510874	0.652901	0.589493	0.426663	0.261741	0.501519	1.39041	0.716514	0.834972
gene12372	0.185042	0	0.025969	0.223544	0.110632	0.140434	0	0.067686	0.092334	0.031731	0.067495	0.169036
gene12616	0.189372	0.221916	0.385802	0.306364	0.152408	0.164664	0.556113	0.51452	0.176256	0.270627	0.341182	0.646478
gene43443	2.98673	3.04504	2.20863	8.13602	5.81049	12.9831	4.45364	9.89566	3.244	2.70899	2.58253	2.57032
gene35068	57.5795	51.7635	60.9288	44.5568	47.7816	43.507	48.5711	58.5509	58.05	66.4062	68.9673	60.512
gene35069	29.6803	36.8308	35.4631	32.5436	28.6033	30.6626	22.0072	22.2319	27.471	26.2637	19.0181	21.7185
gene35062	1.90489	2.07086	1.38345	1.83591	1.55154	0.908129	6.73518	3.51309	1.87074	10.0528	8.01669	10.5858
gene35063	3.87287	3.75497	3.23507	3.82331	4.09764	4.05369	3.72857	3.59359	3.72199	2.96586	2.5724	3.00449
gene35060	34.4449	29.7861	28.2134	42.692	41.5405	34.8088	35.6607	30.5861	30.8451	34.4005	34.8254	37.8085
gene35061	1.85325	2.54222	2.38564	1.84959	1.87592	1.59442	1.84073	1.66047	1.67075	2.27108	2.29894	1.96174
gene35067	0	0	0	0	0	0	1.54243	0.173694	0	0.612489	0.461425	0.937901
gene35064	13.4977	15.9192	15.0106	10.5923	12.5773	7.43143	11.8471	7.06442	14.7571	13.3101	13.5091	12.9281
gene35065	110.097	119.215	108.048	73.1964	97.33	23.6331	85.2709	52.2755	112.547	111.313	118.551	123.507
gene43519	16.3335	14.7843	15.7021	21.5664	20.2092	16.5599	20.8519	20.7434	20.657	15.5488	17.7468	17.3262
gene43518	115.609	129.107	110.399	128.112	149.236	78.5275	118.33	92.8596	122.289	167.04	152.991	191.908
gene48769	0	0	0	0	0	0.021715	0.021701	0	0	0.022522	0	0
gene48768	3.69995	2.4249	3.47964	3.58716	3.80891	4.04503	3.41795	4.40993	3.39303	2.95752	2.66116	2.57376
gene31992	3.99099	3.98782	4.05177	6.33113	6.36808	4.64917	5.06768	4.47943	6.82823	4.80813	4.11029	6.9414
gene43512	11.8774	8.21857	11.8811	14.8807	12.4027	17.3958	15.8414	27.8444	18.3496	9.69315	8.78453	8.48566
gene43511	0.254071	0.30125	0.275461	0.320759	0.312421	0.455285	0.301713	0.215997	0.141326	0.240322	0.21127	0.503391
gene31991	0	0	0	0.076552	0.195723	0	0	0.046757	0.073852	0	0.02627	0
gene43517	2.13505	2.4997	2.29432	2.27877	2.98723	2.80526	3.03117	2.19805	2.7625	3.01926	3.64979	2.9578
gene43515	3.80469	4.71384	4.1141	4.74111	4.30049	6.36224	4.64329	4.11103	3.91061	4.93044	4.50349	4.21343
gene43514	0	0	0.036518	0	0	0	0	0	0	0.020613	0	0.074709
gene56344	8.6935	15.713	10.0337	7.20462	8.4581	4.56497	8.13819	3.98373	8.64349	10.5484	8.17034	10.3109
gene56345	0	0.0714	0.11215	0.754967	0.32395	2.02143	0.837562	0.682764	0.156922	0.162579	0.05621	0.254353
gene14550	0.938272	0.531104	0.670859	1.05421	0.628498	1.00938	1.20239	0.956418	0.847102	1.00765	0.692231	0.985767
gene56346	0.472802	0.419349	0.750042	0.536975	0.572488	0.636943	0.536211	0.493529	0.419469	0.547788	0.567231	0.695907
gene56347	0.595499	0.910644	0.936985	0.825227	1.02444	0.684632	1.27292	0.717341	0.935034	1.02547	0.924857	0.521927
Chenopodium_quinoa_newGene_8825	2.37093	1.76528	1.87098	2.42105	2.29942	0.79041	2.56371	1.65763	1.16675	1.80251	1.45971	3.67105
Chenopodium_quinoa_newGene_8824	0	0	0	0	0	0	1.21053	1.56236	0	1.50372	2.76118	1.77515
Chenopodium_quinoa_newGene_8827	0	0	0	0.516724	0	0	0	0	0	0	0	0
Chenopodium_quinoa_newGene_8826	0	0	0	0	0	0	0.467231	0.851185	0	1.05476	0.385143	0.187183
gene32210	0.388745	0.515378	0.344659	0.307309	0.214944	0.19047	0.314071	0.161781	0.509854	0.375301	0.380302	0.422621
gene12615	111.229	88.2052	105.552	70.6854	86.0579	45.1877	82.2684	67.554	81.0768	89.4836	102.606	92.0453
gene21971	0	0	0	0	0	0	0	0	0	0	0	0.235351
gene48959	3.99917	4.12419	4.48986	6.12564	5.07288	6.38916	4.43003	6.01432	5.25569	3.85463	3.96212	4.41001
Chenopodium_quinoa_newGene_8828	0	0	0	0	0	0	0	0	0	0	0.343615	0
gene42880	0.301895	0.261565	0.288398	0.269679	0.207109	0.201971	0.328554	0.236235	0.160049	0.295285	0.27423	0.242667
gene56348	4.61825	3.78063	4.95383	4.74186	4.11784	6.5677	6.24939	5.33453	4.03492	5.974	5.2471	4.55729
gene36386	4.0334	3.72173	3.19331	2.87559	3.58935	2.32997	2.98597	2.5102	2.53126	2.84863	3.79557	3.1345
gene30119	3.49587	3.58029	4.0004	4.00367	3.92536	4.17792	3.3625	4.18618	3.51523	4.15723	3.73522	3.3233
gene36387	3.83731	3.42874	3.26905	4.47515	3.10838	4.50183	4.32322	4.73565	3.22516	3.39561	3.52161	3.30802
gene30117	25.2783	23.6912	25.1921	24.1589	21.8911	17.6407	20.9714	18.4282	21.945	26.9877	23.556	30.5776
gene38469	8.36547	9.62901	8.47064	7.00595	7.99434	5.17551	8.01378	7.21264	7.64671	8.204	7.80091	9.27707
gene48188	0	0	0	0.02631	0.090396	0	0	0.026373	0	0.034453	0.026243	0.105616
gene36385	6.60936	1.81997	4.36304	0.670599	2.07111	1.20446	3.02612	2.04914	2.89478	1.15562	7.84459	5.20417
gene48180	5.87347	2.88312	1.11359	3.33935	12.3794	21.6136	2.90922	5.56902	5.87726	1.15416	4.07463	2.65314
gene48183	5.30537	6.037	6.19386	13.4352	10.1073	22.5241	14.4894	16.5916	7.70432	5.23531	4.60429	3.90072
gene48182	0.478301	0.72733	0.848906	0.674915	0.997198	0.942141	0.618204	0.774124	0.386588	0.640796	0.813151	0.721119
gene38464	0.129622	0.256299	0.032921	0.058379	0.099223	0.058313	0	0	0	0.119468	0	0.065632
gene48187	0.378216	0.674745	0.413747	0.501666	0.655512	0.629067	0.261346	0.337396	0.291023	0.684312	0.365218	0.953471
gene48186	16.8774	21.3835	17.6963	16.4589	16.5521	7.68253	10.5338	7.70192	15.6838	4.21867	8.48517	14.3291
gene14452	2.46375	2.51341	2.22013	3.49577	2.87395	1.95825	3.05816	2.64802	2.74671	2.97601	2.42251	2.95501
gene20299	0.042941	0.035902	0.008671	0.047647	0.038637	0.041749	0.03475	0.010674	0.029422	0	0.030165	0.049369
gene20298	0	0	0	0.048917	0	0	0	0.059536	0	0	0	0
gene20293	9.13667	11.3189	11.039	10.858	9.95058	8.90584	8.85669	9.26807	10.4424	8.70301	8.87973	9.38573
gene20290	13.9941	14.2126	14.4387	22.7141	12.7788	14.1662	14.615	19.6244	16.6835	13.0722	8.57099	15.5193
gene20297	0	0	0	0.010244	0	0.016063	0	0	0	0	0	0
gene20294	2.87119	2.96664	3.60622	4.13571	3.82346	4.15686	3.49789	4.62447	3.93949	3.04379	3.45169	2.74407
gene23763	4.23634	6.0316	4.5564	5.18065	4.20217	2.29655	4.73535	2.12775	3.57265	5.27249	3.27103	5.77857
gene23760	0	0	0.003562	0.015795	0.009092	0	0.003733	0.007952	0	0.010816	0.008783	0
gene21650	0.998453	1.32027	0.869805	1.29438	1.56039	0.621998	0.923971	0.9468	1.39062	1.73596	0.839308	1.6467
gene23761	1.00118	0.942852	0.852283	1.28677	1.62597	1.71097	0.76932	0.886084	1.14365	1.06514	0.874547	0.941879
gene21656	22.392	25.0637	22.8409	29.3177	23.7648	12.9151	24.4757	21.4767	22.6328	26.6569	21.1417	34.7085
gene21657	0.480316	0.482168	0.82201	0.835516	0.601508	0.33828	0.484821	0.947309	0.82095	0.54683	0.528799	0.371661
gene23767	0	0.513366	0.567964	0.36032	1.80013	4.64998	0.396917	0.70937	0.357621	0.956583	0.496061	1.10458
gene23764	2.51516	3.00537	3.32525	2.61152	3.26826	4.99391	2.92739	2.7417	3.30357	3.63031	3.32163	3.08923
gene41581	0	0.023564	0	0	0.014618	0	0	0	0.161979	0	0.046244	0.047315
gene23765	0.132246	0.284845	0.152783	0.353436	0.250841	0.090972	0.165128	0.29727	0.23496	0.28069	0.393629	0.499005
gene14559	200.119	191.571	165.93	168.85	203.727	93.423	200.238	137.966	217.885	203.632	250.942	272.843
gene26925	0	0	0.038049	0.03986	0	0.064037	0.017083	0	0	0	0	0.069669
gene26924	3.16024	2.10762	3.19547	4.18846	3.12955	4.11536	5.20569	4.46872	3.83415	2.9878	2.97024	2.79399
gene26922	35.1785	12.0505	4.62298	24.3065	56.1592	41.6421	7.90431	20.1034	27.1563	16.1834	32.8887	23.6653
gene26929	21.8778	29.3689	23.6709	23.8082	23.6988	10.8625	23.8524	15.508	20.5348	25.7438	19.5546	25.5641
gene54764	0.821679	1.43946	0.194168	0.606901	0.961639	0.215855	1.32328	0.213553	1.04904	1.07356	3.91758	2.1292
gene54766	25.8391	25.4544	29.1812	32.1126	29.405	36.1954	29.1244	27.613	32.5618	31.2762	32.6324	34.0871
gene54767	6.21561	6.78104	7.0701	8.23071	7.43575	5.80657	4.94065	5.33812	6.24773	6.85073	5.3563	6.59969
gene54760	6.84903	7.22624	7.67151	8.29763	9.55836	11.6955	8.05031	8.92793	8.8348	8.46476	7.59647	10.8043
gene54761	8.51306	8.25785	9.7233	11.5712	10.6215	6.36851	9.07999	8.97357	10.8637	11.0187	8.97276	11.0869
gene54762	0	0	0	0	0	0.052877	0	0	0	0	0	0
gene54763	0.25622	0.255119	0.142968	0.06451	0.326417	0.184161	0.188193	0.033243	0.113561	0.153543	0.124834	0.407435
gene54768	16.1344	15.7637	17.5146	18.5511	16.2894	18.6802	17.6135	17.1727	17.4567	17.9506	16.4383	18.2844
gene54769	0.149193	0	0.080264	0	0.053162	0.115828	0	0.023768	0.060227	0	0.047616	0
gene53237	0	0	0	0	0	0	0	0	0	0.038049	0	0.036832
gene53236	14.9176	18.4984	16.388	16.879	21.0234	13.261	16.2811	10.8615	16.4632	22.3782	18.7611	23.7158
gene19488	0.699567	0.459432	0.654761	0.697956	1.00079	1.1347	1.05911	0.594988	0.259878	1.0991	0.409252	1.05198
gene53234	0.434086	0.297774	0.321038	0.549111	0.326981	0.331534	0.263293	0.268467	0.251051	0.367628	0.32873	0.236655
gene53233	0	0	0.028997	0	0	0	0	0	0	0	0	0
gene53232	0	0	0	0	0	0.060954	0	0	0	0	0	0
gene30809	0	0.100431	0.04992	0.118026	0.233915	0	0	0	0	0	0	0
gene30808	0.886436	0.926356	0.385	0.924114	0.546691	0.854865	0.809752	1.41467	0.774114	1.18662	1.15459	0.455946
gene19482	2.83984	3.12446	2.92167	3.3253	3.09609	2.83471	2.99165	2.05001	2.67494	3.25377	2.80902	2.56205
gene30805	19.2219	7.05528	6.48486	25.1075	35.7673	97.5787	15.6073	45.4908	38.1243	16.3768	32.5626	18.056
gene30804	4.13247	4.59691	4.95873	3.1085	4.52442	1.86059	3.70047	3.20625	4.43943	5.52273	6.92184	5.77526
gene30802	4.62268	5.77357	4.85038	4.39674	4.71498	5.60111	3.99535	3.9237	4.75448	4.56706	4.11328	4.80326
gene30801	7.8084	7.56812	7.57594	14.6657	12.5567	25.6478	14.9386	11.4632	8.19544	6.79157	8.70412	7.76186
gene30800	0.075104	0	0	0	0	0.055524	0.03867	0.044618	0	0	0	0
gene45990	4.09359	4.81799	5.06442	4.67632	4.98979	4.8044	3.8973	4.38442	5.42109	4.98891	5.73545	5.49072
gene14454	0.126826	0.030165	0.020198	0	0	0	0	0.041247	0.019119	0.019519	0.032898	0.009773
gene19730	1.30933	1.52175	1.4512	1.17688	1.58246	0.415497	1.20694	1.09918	1.1725	0.946217	1.46085	1.07962
gene19731	1.40809	1.35639	0.675728	1.75669	0.887625	1.22033	1.96125	1.51412	1.01772	2.05589	1.19851	2.15554
gene14455	0.703905	0.855818	0.949278	0.864903	0.8479	0.449354	0.6134	0.824262	0.849809	0.724205	0.51289	0.545061
gene19734	7.98625	8.19813	7.37185	7.34454	8.59686	3.78629	8.50829	8.95136	6.7203	6.8027	7.29271	8.4134
gene19735	0.137386	0.125984	0.357844	0.152351	0.406763	0.554875	0.104895	0.084312	0.249738	0.213417	0.635272	0.335797
gene19737	2.52196	2.63705	3.27653	2.98592	2.66388	3.43405	3.12566	3.44744	2.43864	2.62183	1.95948	2.16551
gene19738	6.49502	6.45637	6.52716	7.82443	15.0866	9.33411	5.77768	6.11484	7.6716	7.834	7.21748	6.28083
gene19739	0.186782	0.44206	0.711972	0.191567	0.268105	0.054256	0.310824	0.486542	0.512382	1.11748	0.27886	1.19758
gene969	0	0	0	0	0	0.028878	0	0	0	0	0	0
gene968	2.19981	1.64497	1.63063	3.3213	2.46453	1.88904	2.82585	2.41501	3.07442	1.91058	2.30942	2.15943
gene4613	72.4883	150.079	40.5166	112.605	121.31	34.7249	99.5929	25.6654	91.7699	118.279	104.945	116.515
gene961	18.2807	14.4041	14.6161	25.8226	25.1142	29.331	23.3951	21.4285	23.2571	17.0521	22.5866	16.3894
gene960	1.22205	0.867979	0.637449	1.42841	0.680338	1.93904	1.10087	1.29083	0.85793	0.343193	0.454354	0.469112
gene962	0.032035	0.067915	0.03375	0.121099	0.016049	0.057322	0.103459	0.024271	0.127151	0	0.030306	0.032553
gene965	1.84224	1.88008	2.26475	1.77645	1.81931	2.02438	1.85286	1.93334	2.0459	1.6997	1.61832	1.48647
gene3642	9.93982	13.5028	12.422	9.57547	12.7451	12.2071	10.7548	8.81879	9.33885	12.22	11.9486	11.4559
gene967	8.23663	8.41339	9.77899	9.53635	8.43971	9.71322	8.36174	8.2232	8.05406	10.4445	6.99508	8.29315
gene966	0	0	0	0	0	0.017328	0	0	0	0	0	0
gene18287	4.23173	4.65088	4.23479	1.29271	2.31128	0.271045	3.91851	2.31596	2.57795	5.05993	5.70162	2.90763
gene18286	17.8414	15.3515	16.5893	18.8213	16.4576	21.3261	9.77492	11.0257	17.8258	6.60754	17.4624	14.9632
gene23724	0.073129	0.191336	0.048304	0.051061	0.195675	0.051266	0.053458	0.080451	0.061815	0.065045	0.208931	0.264295
gene18284	14.4113	12.2554	13.9218	16.0221	15.6169	20.3864	8.85857	7.12916	12.1861	1.2152	8.66022	7.72093
gene18283	1.0172	1.3465	1.57742	1.01583	1.48293	1.67674	1.83417	0.821426	1.1298	0.72003	1.24382	0.691235
gene23720	0.081667	0.318298	0.296125	0.201591	0.65962	0.428588	0.20685	0.333567	0.450551	0.224786	0.264229	0.320884
gene18280	40.8811	39.9813	38.31	45.5216	41.3631	43.1011	49.8702	44.1325	42.1006	42.6014	41.2773	50.159
gene4616	2.61204	3.0712	2.98844	3.97288	3.28213	3.72882	3.83728	3.7513	3.50955	2.74946	2.72633	4.20828
gene41586	511.412	431.27	477.268	300.364	358.069	408.934	338.981	275.606	367.943	484.422	549.797	464.908
gene23728	0	0	0.056534	0.162099	0.519574	0.387741	0.1705	0.08745	0	0.084765	0.161329	0.053075
gene18288	0.12221	0.045	0	0.319591	0	0.296473	0.488776	0.368242	0.250804	0.591966	0.479748	0.125049
gene9141	0.037191	0.099964	0.242037	0.089299	0.09214	0.152853	0.148352	0.327744	0.123531	0	0.257552	0.284482
gene9140	0.096195	0.228943	0.466191	0.146105	0.504583	0.272901	0.147175	0.103136	0.023744	0.093059	0.550561	0.37944
gene9145	0.465577	0.41704	0.124119	0.188952	0.280718	0.08733	0.077643	0.189201	0.314236	0.355419	0.333272	0.623541
gene9144	8.30232	7.14353	8.85862	11.4333	10.1755	13.2696	11.4036	13.8142	8.95142	7.61473	7.36606	8.11435
gene9147	0	0	0	0	0	0	0	0	0.032851	0	0	0
gene39789	74.9532	33.6931	66.0589	7.14769	3.47343	8.52791	6.00716	33.0624	22.3522	16.8843	26.801	14.9954
gene39787	0.520851	0.617585	0.765393	0.825861	1.41308	1.35221	0.513681	0.404867	0.53199	0.529661	0.535457	0.704301
gene39786	55.9493	43.9339	55.6205	14.3989	19.6664	7.41129	18.2505	16.4939	30.5225	36.2245	38.3304	26.9086
gene39785	7.14502	6.21118	7.47519	7.08981	6.51774	10.7572	7.3507	8.11565	6.14848	5.84583	5.75429	4.05626
gene39784	0	0	0.126742	0.256778	0.315332	1.8568	0.339777	0.294592	0.131768	0.199716	0.433528	0.477988
gene39783	7.67585	6.50182	6.8157	7.10853	7.39962	11.5478	8.78163	7.91681	7.92	8.26417	7.66239	10.5305
gene39782	28.0369	30.7552	21.6849	33.6763	34.8225	20.8722	28.9259	25.7676	32.9069	48.6342	45.8053	42.966
gene39781	12.3812	16.3313	13.0595	9.29345	11.0567	3.17201	9.45153	7.62855	13.0279	15.1694	12.0716	15.8119
gene39780	12.9174	11.396	14.4967	15.1253	11.9918	18.9214	12.1537	14.1457	12.3907	11.2646	11.2554	9.79945
gene8645	6.36521	8.30609	5.05795	2.95394	3.19974	0.403409	4.39123	0.725833	4.49391	7.77	7.20302	9.11079
gene37880	16.3746	16.1605	19.344	15.9232	16.0067	20.1494	12.5123	13.9678	17.7112	16.9137	14.9303	12.1677
Chenopodium_quinoa_newGene_1482	1.31571	1.06938	1.14218	1.08358	1.13997	0.826102	1.50774	1.18723	0.982832	0.854768	1.17859	1.04048
gene37881	0.201254	0.581515	0.410242	0.516392	0.254679	0.764073	0.326274	0.756233	0.185305	0.418894	0.319639	0.263951
gene12872	0	0	0	0	0	0	0	0.01646	0	0	0	0.018929
Chenopodium_quinoa_newGene_10008	0	0	0.128009	0	0	0	0	0	0	0	0	0.819475
gene12875	0	0	0	0	0	0	0	0.01646	0	0	0	0.015289
Chenopodium_quinoa_newGene_10001	2.18384	2.19143	2.19292	3.33566	2.55521	2.32577	2.50282	2.62391	2.54742	1.85551	2.05905	3.02652
Chenopodium_quinoa_newGene_10000	0.067573	0.048117	0.192414	0.406857	0.224445	0.360991	0.186453	0.187468	0.247145	0.132478	0.100002	0.103673
gene12879	7.73273	12.0496	8.67113	15.4117	20.5396	7.3342	13.3768	9.42733	11.4121	18.3978	16.8366	16.4575
Chenopodium_quinoa_newGene_10005	1.79938	1.07665	1.68229	2.90431	2.19282	2.26966	2.95375	2.52006	2.20004	2.32965	2.00987	2.04636
Chenopodium_quinoa_newGene_10004	0.175515	0.3187	0.38474	0.338275	0.348114	0.613061	1.33991	0.313975	0.709876	0.443065	0.192327	0.312732
Chenopodium_quinoa_newGene_10007	1.3099	1.18905	1.25423	1.0189	1.08017	0.853661	1.24908	0.829494	2.0804	1.60212	1.1918	1.14586
Chenopodium_quinoa_newGene_10006	0.297491	0.417083	0.312215	0.899518	0.783749	0.064907	0.32585	0.76172	0.354838	0.709835	0	0.478715
gene39254	0	0	0	0.032903	0	0	0	0	0	0	0	0
gene39257	11.0483	8.53879	10.1566	11.4578	9.86742	10.3068	11.1945	12.7175	9.92271	10.003	9.52554	11.2213
gene39251	1.8747	1.75761	1.84068	3.22634	2.995	5.76517	2.65553	2.36025	2.02547	2.41694	2.07889	2.19179
gene39250	7.07933	10.3152	8.19742	10.4112	11.6188	6.54774	5.58878	5.71854	8.39535	9.84842	7.54913	15.4232
gene39253	0	0.202923	0	0	0	0	0	0.133369	0	0	0	0
gene39252	3.72343	3.13463	4.40064	3.53692	3.9044	3.67103	4.11874	4.08833	3.84685	3.48699	4.22904	4.2557
gene13477	0	0	0	0.048	0	0	0.290414	0	0.055137	0.369093	0.227078	0.138847
gene13476	0	0.012347	0	0	0	0	1.17244	0.305972	0.049145	2.4182	0.667581	1.89035
gene17995	0	0	0	0	0.092429	0.197743	0	0	0	0	0	0
gene17998	4.96219	5.17436	4.91726	6.80903	6.5432	4.09313	7.18357	7.52877	6.21312	7.77861	5.77629	8.28255
gene17999	24.3179	25.2835	27.435	27.9344	22.4945	29.049	27.2281	26.3332	25.5769	29.6398	24.0611	29.3908
gene13479	0.184368	0.227465	0.360562	0.105656	0.264089	0	0.11637	0.045233	0.023653	0.109846	0.263398	0.05233
gene13478	0	0	0	0	0	0	0	0.028324	0	0.007703	0	0.094878
gene57444	2.18246	3.27032	2.85373	3.48136	4.57878	2.8208	3.12092	2.40874	2.77534	3.25888	2.93511	3.24953
gene57445	16.595	15.5772	19.0041	15.845	18.5494	14.5907	16.2966	16.4676	17.2456	16.3901	16.2888	16.1415
gene57446	1.62961	1.45219	1.74288	2.00331	1.87784	1.51214	1.80066	1.62262	1.86105	1.68834	1.47008	1.92602
gene57440	0	0.142387	0.103892	0	0	0	0	0	0	0	0.099267	0
gene57441	2.02464	0.321069	0.594287	0.577932	2.6022	0.855728	0.330397	1.12729	1.28231	0.395493	1.40655	0.836142
gene57442	14.996	16.327	6.66654	1.43807	5.83883	3.23006	7.86353	5.03949	10.5603	13.0587	11.7491	12.729
gene57443	12.6352	11.6441	11.2931	13.8876	11.9176	11.9721	12.404	14.2691	12.0508	11.7642	11.8531	10.0551
gene45165	2.9274	3.2329	3.823	3.085	3.88725	1.92545	2.61743	2.44853	2.92697	2.85156	3.17149	3.1693
Chenopodium_quinoa_newGene_2200	12.1194	8.96741	10.6907	13.705	11.0447	9.85773	13.2952	17.6042	12.8272	11.9984	8.67632	12.2539
Chenopodium_quinoa_newGene_2207	2.02313	2.53137	2.93016	2.71901	1.9597	1.12882	2.21249	2.86173	3.66203	2.00818	2.26083	3.42482
Chenopodium_quinoa_newGene_2205	0	0	0	0	0	0	0.460589	0	0	0	0	0.080757
Chenopodium_quinoa_newGene_2204	0	0.110353	0.028033	0.482925	0.080818	0.967977	0.912585	0.176648	0.017238	0	0.069827	1.83396
Chenopodium_quinoa_newGene_2209	0	0	0	0	0	0	0.640708	0.508139	0	1.08536	0.61921	0.713268
Chenopodium_quinoa_newGene_2208	0.284298	0	0	0	0	0	0	0	0	0	0	0
gene776	0.158078	0	0.022687	0.540544	0.518351	1.29595	0.317553	0.540774	0.264186	0.108329	0	0.042303
gene48223	2.31135	2.19573	2.63435	3.39942	2.98016	3.22542	3.41292	4.11398	2.83207	2.61123	1.77656	1.85838
gene24224	2.25968	1.462	1.74716	2.38768	2.07243	2.36044	2.57242	2.90742	2.29949	2.35666	2.21184	2.31603
gene8641	50.7396	49.2639	54.5989	42.8687	50.1854	45.033	39.9382	39.01	49.5195	48.8505	48.9092	48.3841
gene24228	0.683023	0.966696	1.13819	0.632106	0.910815	1.57109	0.555048	0.586344	0.82305	1.15035	0.731219	1.78592
gene24229	1.8679	1.42575	1.21814	0.90029	0.980442	1.19974	1.17048	0.990813	0.7924	1.19521	1.20265	1.48087
gene23814	0.614134	0.442357	0.793664	0.264534	0.380528	0.525797	0.326452	0.457055	0.687174	0.416353	0.830414	0.509147
gene25832	8.19942	6.25137	7.8842	11.4144	11.0102	11.8917	7.13781	12.4598	8.82816	4.58021	6.85995	6.64854
gene25833	9.21246	8.84209	9.77092	10.5295	9.9775	8.8763	8.05843	9.81863	7.01287	5.01757	6.57237	6.64551
gene27725	0	0	0	0	0	0.011736	0	0	0	0	0	0
gene13880	3.14871	3.47303	3.76715	3.44085	3.09942	2.00557	2.73482	2.41758	2.63444	2.78222	2.52041	3.1676
Chenopodium_quinoa_newGene_12406	17.1305	19.6303	17.0852	17.409	18.0649	16.7032	17.9163	14.5901	14.7356	17.8091	16.0546	18.8651
gene28710	5.0366	0.664552	1.78938	0.061078	0.305226	0.217442	1.34852	1.3355	0.756241	0.198936	0.223999	0.504067
Chenopodium_quinoa_newGene_12404	4.80244	3.36865	4.39407	5.20377	5.10227	4.18437	6.86135	6.55139	5.43146	5.28526	4.91258	4.94099
Chenopodium_quinoa_newGene_12403	0.520016	0.541399	0.257309	1.19535	0.874648	0.326289	0.735125	0.654848	0.844114	0.719679	0.593163	0.439779
Chenopodium_quinoa_newGene_12402	0.100352	0	0.349411	0	0.433123	0.124266	0.389793	0.181823	0	0.09999	0.066785	0
Chenopodium_quinoa_newGene_12401	3.02756	3.86925	3.74079	2.87276	5.06737	2.36225	3.28735	4.29071	4.20287	3.12732	4.66519	5.05145
Chenopodium_quinoa_newGene_13706	1.73307	1.42814	1.85059	2.08633	1.95578	0.99031	1.81715	2.71086	2.05508	2.2324	1.84726	1.72464
gene28718	46.1428	49.477	42.0941	14.8462	32.0174	3.73808	19.4665	6.09979	32.4237	35.6752	59.2339	50.6193
gene28719	24.6224	29.5627	24.5394	22.8164	32.1382	20.4981	24.6831	17.6911	26.411	31.4489	44.3591	41.5692
Chenopodium_quinoa_newGene_12409	0.383484	0.695256	0.167283	0.52444	0.319921	0.276064	0.624715	0.740321	0.508447	0.659586	2.21163	0.841184
Chenopodium_quinoa_newGene_12408	0	0	0	0	0	0	0	0	0	0	0.71603	0
gene25768	0.067986	0.072428	0.073192	0.02036	0.066353	0	0.01318	0.020712	0.041957	0.014137	0.01318	0.062763
gene25769	0	0	0	0	0	0	0	0	0.007957	0	0	0
gene8643	10.5598	14.7663	12.3529	8.33222	10.5729	5.97787	9.67199	7.14772	10.5928	12.3638	14.9706	13.8164
gene25760	0	0	0	0	0	0	0	0	0	0.050855	0.112353	0
gene25766	0.173203	0.190561	0.17912	0.328441	0.438346	0.103744	0.149498	0.271481	0.296981	0.199648	0.15974	0.96304
Chenopodium_quinoa_newGene_13702	6.10327	7.65288	7.70179	7.92065	6.81322	5.13892	8.27005	7.9864	7.94529	6.42858	6.25198	7.32067
gene41898	11.5275	15.2666	13.3227	10.2386	9.65327	10.828	11.2532	5.82814	12.3543	10.235	11.1127	12.2526
gene16646	0.288753	0.045417	0.068106	0.105944	0.714657	0.289577	0.213412	0.363774	0.325311	0.206066	0.216359	0.388854
gene16640	8.5916	8.63725	9.89618	10.2314	8.90376	8.87824	8.95729	10.0095	9.30383	10.0753	8.59017	10.2253
gene16642	4.26827	4.08884	4.10776	4.43657	4.38055	4.45017	8.52987	9.02324	3.80932	7.97144	4.99508	7.68108
gene27890	0.123266	0.083794	0.062671	0.04727	0.059683	0.020115	0.017725	0	0.120812	0.046668	0.024073	0.13121
gene27891	14.559	8.66981	11.3154	5.89349	6.78947	3.90465	7.47147	4.16486	9.01972	9.47414	12.259	15.7058
gene29415	0	0	0	0	0.030955	0	0.020417	0	0	0	0	0
gene27897	0.911316	1.70548	0.75395	1.54254	2.67961	0.402837	1.91094	0.688663	1.54318	2.46479	2.38233	1.70161
gene52676	0.531668	0.946132	1.07096	0.449574	0.568528	0.461217	0.699673	0.345546	0.544427	0.485047	0.502863	0.702971
gene52673	23.0038	13.225	8.20867	36.6013	40.2955	50.7283	24.8849	29.686	28.1045	21.9868	24.1071	24.6659
gene15590	3.97133	4.36527	4.45809	4.33708	5.22553	3.09248	5.08277	4.66152	4.63785	4.78203	4.10302	5.0466
gene48227	6.68471	7.33014	6.22485	4.31683	5.16001	1.29522	3.54906	2.18786	4.67358	6.54204	7.368	5.89587
gene15593	5.57479	5.27435	4.83972	6.30204	5.24487	4.66882	5.31785	4.75526	5.39221	5.40325	4.77362	5.62963
gene52678	6.4657	7.92189	6.48164	7.84159	6.80877	4.86185	7.46651	7.25089	6.46672	7.86464	8.09981	9.47878
gene52679	11.1793	12.7402	12.9245	10.5329	11.2475	9.45619	11.2486	10.4765	11.1413	11.897	10.4258	12.9069
gene56319	32.1861	31.6443	35.1039	33.3244	30.5365	38.2988	32.4698	35.2983	35.1409	33.2657	31.893	37.1979
gene56318	0	0.043582	0	0.076866	0	0	0	0.029471	0	0.055415	0.013882	0
gene14648	4.58004	5.40175	7.12486	4.74734	5.0433	6.21861	4.46667	4.6863	4.60048	5.04554	4.97922	4.61156
gene51323	2.3395	3.01753	3.45831	4.98009	3.72762	3.16247	3.52825	4.4446	2.81149	4.17473	3.54769	3.983
gene37319	0	0	0	0	0	0	0	0	0	0.056039	0	0.112611
gene14643	8.37885	9.90782	8.15056	9.72228	7.64403	8.31175	7.72195	5.13692	8.11161	9.00581	7.75502	8.27808
gene14641	3.15121	3.1066	3.32744	3.16001	4.9269	3.01607	2.79077	2.96482	2.82173	4.00519	4.02673	3.30819
gene14640	0.258227	0.368336	0.319401	1.05319	0.165473	0.631408	0.384296	0.554054	0.091051	1.44366	0.531916	1.75588
gene14647	2.40622	2.26965	2.59271	1.82494	1.90491	1.40216	2.45043	2.80815	1.83979	2.14171	2.44421	1.82315
gene14646	2.90104	3.30395	3.32422	2.84649	2.75893	3.4419	2.48364	2.32024	2.70903	2.24188	2.16654	2.05647
gene25499	1.29872	1.30756	1.18766	1.58237	1.11409	1.00407	4.84414	0.74248	0.644443	1.80865	9.32695	5.09713
gene25496	0.742086	0.264619	2.53158	1.79492	0.821389	0	0.91398	1.85088	0.397792	2.41685	0	1.00746
gene9556	8.44928	6.85307	9.15481	8.36088	5.69522	9.23189	9.72236	10.3093	7.35779	7.6226	7.6488	7.04971
gene25495	14.2351	11.9905	16.0551	18.9363	15.6026	20.3595	20.165	20.6511	15.3944	16.2932	12.5069	14.4184
gene4305	7.42164	6.30221	5.72675	6.08447	6.33387	5.07711	8.97881	5.43123	5.12658	8.41289	6.18023	9.74765
gene11033	4.10354	3.80762	3.63342	4.67232	4.68828	4.27987	5.18718	5.22737	3.94252	4.35606	4.37789	5.56975
gene11031	0.370957	0.554461	0.270402	1.16955	0.270621	0.326197	0.856086	0.404112	0.590864	0.420296	0.67281	0.7439
gene11030	1.10397	1.38665	1.42062	1.012	0.78884	0.137305	2.02819	1.09616	1.28532	0.931718	1.1428	1.1345
gene11037	4.53424	3.54415	3.8913	4.37714	3.41517	3.84676	3.35751	4.11101	4.12635	3.41266	2.9944	3.3293
gene11036	0.588173	0.722863	1.29528	3.2159	2.22932	4.65769	3.41864	3.6097	2.13604	1.57427	1.11413	1.07137
gene41894	0.953627	1.63292	3.76497	0.774489	1.96967	0.61275	0.335719	0.303543	0.594694	1.79702	2.69578	1.93189
gene11039	6.38594	8.00701	7.13869	7.30564	7.02426	5.57726	7.53476	4.75016	7.49962	8.38699	7.07122	7.38497
gene11038	0	0	0	0	0	0	0.01369	0	0	0	0	0
gene4308	34.4458	34.6925	32.6672	35.7536	46.6164	20.5487	33.5993	28.8824	34.2861	46.8241	49.1811	50.3401
gene5690	0.046698	0	0.064881	0.363931	0.320799	0.361693	0.070373	0.215071	0.071472	0.086003	0.054319	0.104544
gene41391	0	0.08328	0.156104	0.088905	0.078727	0.056875	0.169165	0.098069	0.125082	0.12976	0.039678	0.172459
gene23815	157.517	97.7877	131.742	121.671	119.319	82.0575	101.672	139.524	121.882	170.967	182.363	122.33
gene9559	4.59757	9.68724	7.1381	11.9225	11.279	6.4271	8.63001	5.89	8.49863	11.5833	8.50166	12.1833
gene39218	3.87605	3.30612	3.86878	3.83267	3.47058	3.92779	4.09676	3.16616	4.00993	4.34972	4.2613	3.87935
Chenopodium_quinoa_newGene_11138	0.155813	0.156204	0.449361	0.377966	0.591076	0.410823	0.437989	0.930222	0	0	0.193602	0
gene2978	5.99149	5.26389	5.90653	6.1292	5.54432	4.91506	7.05187	5.60991	5.28217	6.16953	5.814	6.6832
Chenopodium_quinoa_newGene_13758	4.64848	3.97314	5.09625	6.0355	4.57185	2.05322	6.13656	4.12033	4.63085	3.88107	3.54916	2.78179
Chenopodium_quinoa_newGene_13759	4.61735	4.02892	4.24062	4.67215	3.78407	2.94495	4.12949	3.80582	3.73928	3.65112	4.15603	4.31782
Chenopodium_quinoa_newGene_11139	0.881484	0.488177	0.430867	0.339533	0.383661	0.296428	0.294678	0.424503	0.428842	0.15079	0.520359	0.232464
Chenopodium_quinoa_newGene_13752	0.371393	0.449156	0.974394	0.749049	0.871336	0.916658	0.488947	0.667143	0.621021	0.263763	0	0.184681
Chenopodium_quinoa_newGene_13753	0	0	0.189169	0	0	0.380935	0	0	0	0	0	0
Chenopodium_quinoa_newGene_13755	1.1	1.51937	1.19851	1.3278	1.97799	0.586862	1.27608	0.951252	1.63813	1.45886	1.09218	1.10294
Chenopodium_quinoa_newGene_13756	0	0	0	0.328007	0	0.178056	0	0	0	0.115577	0	0
Chenopodium_quinoa_newGene_13757	0	0.15402	0.085137	0.203821	0.199752	0.358461	0.300247	0.13004	0	0.052928	0	0.112647
gene10508	0.531721	0.289639	0.192888	0.269545	0.175235	0	0.186086	0.331065	0	0.225532	0.484832	0.378575
gene53823	0.782391	0.836603	0.83002	1.59699	1.51248	3.43145	1.82699	1.7049	1.04532	0.901084	0.772255	0.881422
gene36522	9.54469	7.14119	7.76179	44.8044	20.8138	50.6014	21.1059	41.7587	33.4244	13.8457	10.2187	15.6232
gene30259	2.8715	2.54267	3.00324	3.01193	3.56789	5.17851	3.17836	3.15423	2.7149	3.50409	2.92672	2.95497
gene39210	0.907577	0.472775	0.541369	0.804743	0.68782	0.672857	0.640776	1.53072	0.663983	0.486653	0.422692	0.732316
Chenopodium_quinoa_newGene_6513	7.43049	6.23296	5.92513	6.93666	5.78912	3.1261	6.21956	6.31984	7.30782	7.27492	6.6236	10.6447
gene3278	3.02306	1.6508	2.90696	3.14707	4.07919	2.62088	3.59611	1.98462	3.25102	2.24925	2.393	2.23508
gene10500	2.48797	3.06989	3.17822	2.57281	2.69722	2.29801	2.47495	2.29111	2.2982	3.36292	2.29802	2.17282
gene36524	21.8704	20.9999	26.0347	33.1973	21.9033	43.2798	22.803	33.255	21.683	22.1903	19.1418	19.7813
gene11699	11.4755	12.3148	12.6169	12.9212	14.4522	5.78983	15.2739	14.8951	9.54384	9.35509	9.06513	7.56859
gene47315	0.429486	0.79796	0.388915	0.410499	0.690426	0.754537	0.21693	0.232965	0.411663	0.861626	0.731248	0.644868
gene11696	2.34367	2.1302	1.7908	1.77501	1.12633	0.824932	1.08338	1.45648	1.65304	2.15648	2.45296	3.10646
gene11694	15.4246	16.8402	12.428	10.9534	13.9167	4.05058	9.08463	5.12406	13.6839	17.0317	18.593	17.7301
gene11693	0	0	0	0	0.038639	0.191398	0.046921	0	0	0	0	0
gene11692	2.85189	2.487	2.49096	4.72978	5.07885	5.27309	3.28812	4.33247	3.24107	3.74082	3.27808	3.24636
gene11691	3.90752	3.23262	3.51116	4.72042	4.24579	3.25765	4.29156	3.11838	3.71962	4.75273	3.91209	5.08038
gene11690	2.55812	2.3263	2.35207	4.81451	3.52509	4.75992	3.84998	7.08876	2.93085	2.61088	1.9421	2.13612
gene10504	1.29869	1.15662	1.08925	1.11223	1.39531	0.737304	1.16147	1.11522	0.871923	0.990514	0.953395	0.995349
gene30257	0.156107	0.071676	0.134783	0.029245	0.130851	0	0	0	0	0	0.083935	0
gene10342	0.02598	0.097247	0.011188	0.013825	0.017671	0.034427	0.063657	0.073399	0.159274	0.063696	0.009002	0
gene10343	24.0161	20.728	22.0294	43.3774	37.6838	32.4997	27.7595	36.5065	31.7336	27.2311	23.8324	31.08
gene10341	0.405707	0.110326	0.144833	0.370729	0.065974	0.067765	0.091278	0.272948	0.165625	0	0.279801	0.035159
gene55158	0.044964	0	0	0.060377	0	0.030227	0	0.0767	0	0.013638	0.003848	0
gene55159	0.789237	0.554231	0.959238	0.888835	1.13099	0.815925	0.891261	0.394462	0.86134	0.729651	0.916661	0.465943
gene10344	0.172796	0.268721	0.206222	0.36915	0.695539	0.081561	0.170078	0.160208	0.33097	0.321084	0.079109	0.250147
gene10345	0	0	0	0.173493	0	0.242141	0	0.107287	0	0.071788	0	0.05385
gene55154	8.56363	9.39316	10.5694	10.8329	8.49427	8.07126	9.4308	8.37582	8.71097	9.76214	7.30449	11.5085
gene55155	2.72869	2.44799	3.32104	3.56145	3.61887	4.03289	3.63738	2.83445	2.78098	2.9641	3.03045	2.71537
gene10348	18.134	16.1328	19.5498	27.8635	21.536	13.4657	19.7713	27.0671	22.7606	18.5824	13.6519	20.1501
gene55157	1.51689	1.73537	1.43897	2.65975	1.86541	2.91285	2.33756	2.54917	1.9066	1.54733	1.63258	2.05308
gene55150	0.58691	0.881457	0.577417	0.653345	0.511601	0.38421	0.424772	0.316417	0.630475	0.581013	1.06998	0.890758
gene55151	8.14974	8.00775	8.29623	11.3277	20.3545	23.5065	6.91456	8.50333	9.49519	5.9125	9.73485	7.67134
gene55152	3.6989	3.98592	3.4033	2.43201	4.54493	1.51302	2.66337	1.95131	2.73833	2.92288	3.38637	3.31221
gene55153	6.2905	8.14221	8.85997	6.98792	7.4495	4.25278	6.94256	6.2135	7.11706	7.9236	6.44555	6.31905
gene17695	13.5674	11.4379	12.613	11.0395	12.0477	6.7392	11.5383	9.31291	12.7087	13.5096	12.7431	14.8775
gene17694	12.4125	8.62416	11.4302	11.2276	14.0677	11.4098	13.5015	14.7389	13.254	11.3242	11.7516	11.4582
gene17697	3.02247	3.9131	2.60381	3.13041	3.59	1.70785	3.46496	2.88394	2.60909	4.32341	3.62071	6.62668
gene17696	0	0	0	0	0	0	0	0	0	0	0.034141	0
gene17691	15.2487	10.0597	14.6739	8.66658	10.6682	5.09305	8.03848	10.9286	10.9855	8.95554	9.19003	11.6183
gene17693	49.1028	46.3169	46.0495	25.8865	33.4995	9.34821	27.5897	20.479	42.8779	36.1882	51.4096	42.2649
gene17692	65.2589	53.5086	59.2184	67.3242	74.6459	92.3397	60.0845	69.6711	63.8355	56.6548	71.4725	63.1416
gene54207	4.2653	3.62752	4.64267	8.69999	5.81144	17.9698	8.75194	10.5662	6.24086	2.85989	4.80862	3.77019
gene17698	52.7375	96.736	54.0771	36.4715	47.3126	14.1385	40.3762	21.5544	45.9013	72.724	67.6703	89.7182
gene11967	2.81602	1.71438	2.786	3.1542	2.42442	6.27222	2.5472	3.74872	3.44634	4.07962	2.22285	4.00843
gene11966	1.40807	0.778636	1.55109	1.08815	1.25298	1.25486	0.768521	2.13668	1.55666	0.828435	1.40836	2.39842
gene11961	0.95952	1.22283	0.979227	1.22689	1.57786	0.832046	1.46756	1.21512	0.930565	1.95092	1.1316	1.28428
gene11960	0.236238	0.183265	0.33809	7.15726	3.67944	18.863	12.8489	9.94469	1.43364	0.263625	0.450106	0.302165
gene11962	2.42116	2.83812	2.83638	4.10701	3.32846	4.66548	2.94018	3.01762	3.37493	2.62484	2.89178	3.63999
gene11969	0.045999	0	0	0.188655	0.059238	0.029077	0	0	0.019638	0.107924	0	0.06243
gene13432	7.43971	7.56602	7.19782	8.32108	7.93002	5.89497	7.65688	8.32865	7.46811	8.15973	8.94001	8.6523
gene24413	11.8572	10.9392	12.6619	12.561	10.9267	11.9997	11.4711	12.4065	12.7687	11.3311	10.4478	10.1082
gene18979	6.50343	7.23388	6.91988	6.94179	6.5159	7.17191	6.29081	6.9865	6.89094	6.98369	4.96389	4.89733
gene57408	14.5326	13.424	14.4138	15.0832	15.049	16.2713	18.1137	17.2733	16.06	18.9023	15.0768	18.2568
gene57409	3.66705	4.28418	4.21416	3.59821	3.28545	5.05702	3.58199	3.06081	3.16392	3.17893	3.01979	2.96255
gene51373	2.76165	2.12886	2.92539	2.78243	2.57277	4.12723	3.10024	3.55906	2.50074	3.00403	2.64205	2.5617
gene41088	10.5638	10.3541	8.8251	14.0153	12.9737	12.6821	11.786	11.7573	11.9351	10.9769	10.5577	11.6164
gene14690	1.06564	0.971376	0.97621	1.3391	1.11767	1.70944	1.24773	1.2024	1.22548	1.21827	1.66621	1.40858
Chenopodium_quinoa_newGene_6516	0.330734	0.455429	0.231565	0	0.042379	0.247233	0	0	0	0	0	0.120249
gene51378	10.1983	10.9641	10.2141	11.5199	11.6023	8.4526	11.9798	9.09958	10.2606	10.519	10.3411	9.76971
gene33154	0.054159	0.105817	0	0.105651	0.33658	0.109809	0.047166	0	0.044004	0.111224	0.086067	0.040839
gene2331	0.899726	0.334954	0.882047	0.867195	1.78649	0.954543	0.48632	1.0542	0.562332	0.185367	0.172969	0.098406
gene7120	0.038335	0.01628	0.008077	0.131872	0.029346	0.073484	0	0	0	0	0.009375	0
gene2335	0.705071	0.693977	0.61275	0.604942	0.645257	0.114175	0.718407	0.631092	0.727572	0.551268	0.956477	0.389011
gene2334	0	0.052006	0.042598	0.035891	0.201676	0	0	0.265452	0.248036	0	0.103444	0.189691
gene2339	0.163777	0.183776	0.230501	0.333251	0.108635	0.034685	0.139863	0.100659	0.10244	0.247772	0.096721	0.208829
gene2338	0.552055	1.10539	1.13851	0.93144	0.808562	0.278625	0.725927	0.472225	0.861425	0.987357	0.496959	0.874506
gene7129	5.68182	4.44827	4.48504	5.20949	4.4241	4.01389	5.19367	4.61523	4.73834	5.1607	4.01744	5.2981
gene7128	25.9913	24.5556	43.9525	20.1109	21.8352	19.3315	16.2517	25.8317	20.8063	28.2184	21.6653	21.4797
gene13472	8.37292	7.52076	7.87133	8.28382	9.83915	8.37186	10.166	10.5145	7.54009	8.6502	8.7341	10.6871
gene57407	0	0	0	0.062183	0.04016	0	0	0	0.128224	0	0	0
gene36773	22.2567	16.6977	21.5402	54.2532	47.9468	116.719	60.9112	61.2428	32.1572	26.0106	18.8762	24.4177
gene36772	1.21138	1.2574	0.516392	1.59645	2.56817	0.685991	0.439658	1.08548	1.3037	1.59628	1.97935	2.06979
gene36771	0.01522	0.01562	0	0	0	0.014706	0	0	0	0	0	0.03387
gene36770	0	0	0	0	0	0	0.049204	0	0	0	0	0
gene36776	4.16521	5.30412	6.87533	5.33007	6.71238	10.3177	5.06443	4.6528	5.46085	6.76062	7.46835	7.18249
gene36775	19.8256	30.9681	23.4838	21.798	24.7494	35.494	23.3724	17.6796	22.6521	31.0444	23.663	30.2379
gene36774	3.78135	3.23766	3.53154	4.10699	3.10278	3.74145	5.20448	3.81678	3.52871	3.82779	3.28989	2.91084
gene36779	3.19554	3.61025	3.9981	4.07726	2.98365	1.01727	4.59904	2.79913	4.02988	5.05059	4.39105	4.95506
gene36778	7.52991	5.8517	5.51396	13.7496	17.921	13.2156	7.2055	12.3148	11.4235	3.23103	6.88181	4.65461
gene17529	4.10804	4.51111	4.474	7.04359	7.09714	6.53945	6.40588	5.06784	5.23186	4.3523	4.75352	3.59282
gene13869	1.15575	1.26652	1.40162	1.37377	1.23541	0.974413	1.40095	1.29358	1.41275	1.00971	0.973619	0.923304
Chenopodium_quinoa_newGene_3623	0.322418	0	0.068731	0.39853	0.149914	0.164183	0.346403	0	0	0.184378	0.596561	0
gene13862	0	0	0	0	0	0	0	0	0	0.008516	0	0.004141
gene17522	1.46236	1.82346	1.66362	1.79642	2.17897	1.11869	3.35391	1.67009	2.11754	2.42617	1.71995	2.39353
gene13861	16.5926	19.4567	19.2462	16.8153	17.7896	10.5077	17.2688	13.4281	15.4343	20.6194	16.3596	23.5153
gene17527	0.900715	1.04005	1.29722	2.46835	2.13927	3.86126	1.82133	2.21706	1.77962	1.69727	0.673711	1.52827
gene17526	3.42445	3.95169	3.54359	4.07874	3.18631	3.05644	3.83739	3.11696	3.07255	3.68188	3.07684	3.80927
gene17525	2.13258	2.18567	2.83939	3.36119	2.52149	2.74464	2.78011	2.36045	2.84595	2.56183	2.62373	2.57633
gene17524	0.196097	0.461001	0.188075	0.433893	0.506826	0.107643	0.075876	0.291558	0.384511	0.142265	0.131755	0.265935
Chenopodium_quinoa_newGene_10677	0	0	0	0	0	0	0	0	0	0	0.171219	0
gene57021	0	0	0	0	0.052771	0	0	0	0	0	0	0
gene42837	3.09419	3.24475	4.00809	3.86875	3.45982	2.47651	3.38846	2.83745	3.14701	3.28376	2.77819	2.88911
gene12527	13.7889	7.50672	10.9064	8.98873	16.8199	6.22272	7.57678	9.71966	16.1367	16.1223	18.592	20.0245
gene16908	0.06703	0.139966	0.079686	0	0.134325	0.055638	0.142494	0.22602	0.134857	0.149805	0.136321	0.177694
gene51749	7.88517	8.928	8.96768	6.80715	6.57196	5.18032	7.34206	5.96076	7.44821	7.41663	6.34621	5.69896
gene16909	2.83109	2.32226	3.14739	2.39812	2.62174	2.65685	2.41384	3.16979	2.12781	2.62179	2.42894	1.94835
gene7059	78.2408	73.4995	75.6558	62.1226	63.7828	78.2052	68.2563	64.9447	76.6326	67.0014	73.5058	73.5628
gene38515	5.06771	3.53673	4.45381	5.33781	3.97552	4.23024	4.06062	3.72535	4.24064	3.45013	1.47422	2.58426
gene16906	0.009553	0	0.021415	0.00994	0.04862	0	0	0	0	0	0	0
gene37456	1.41558	1.3848	1.32252	1.62884	1.3265	0.847767	1.49423	1.20199	1.22888	1.39727	0.959034	1.71221
gene16904	22.6858	14.8403	22.7086	72.7291	65.6948	139.235	60.7441	84.5797	30.6464	27.3315	20.8008	31.502
gene16905	4.7609	5.15672	5.27041	5.99018	5.83418	7.19499	6.37728	6.50575	5.25496	6.95531	5.75869	6.86588
gene51748	2.72043	2.04707	3.87976	3.14509	2.53865	4.57822	3.44507	3.10131	3.09343	2.6265	3.07884	2.87141
gene16902	1.44542	1.26466	1.56439	1.37168	1.66156	1.45013	1.36036	1.30511	1.62681	1.55258	1.26795	1.34657
gene4476	0.116117	0.031647	0.125477	0.215036	0.197747	0.268504	0.19798	0.359907	0	0.017293	0.040142	0
gene4477	0.103474	0.018171	0.027487	0.189992	0.144962	0.062789	0.085484	0.032688	0.077795	0.030008	0	0.054721
gene42918	9.46691	13.7476	11.8192	8.78982	10.4317	5.83135	11.8245	8.70322	10.5601	18.7372	16.6475	18.2406
gene4473	2.54567	1.42981	2.6235	12.8043	6.09237	40.4889	11.4406	9.8445	2.50326	2.79351	2.25159	2.42461
gene4470	9.02191	9.75407	10.1429	16.2289	14.4048	12.6371	13.7241	13.0464	11.5617	9.22578	9.52803	12.1246
gene42914	295.384	315.594	257.086	201.891	291.637	104.675	245.45	156.552	268.823	314.576	410.645	362.675
gene42915	1.78912	1.66706	2.20684	1.45047	2.62754	12.2133	1.17429	1.24706	1.43192	3.45854	2.73029	3.19662
gene42916	0.032509	0	0	0	0	0.032836	0	0	0	0.019179	0	0
Chenopodium_quinoa_newGene_10679	13.018	9.67404	11.5902	12.0404	8.01545	7.50631	10.2248	10.4338	11.827	9.90776	13.4533	11.9725
gene42910	2.41262	2.95982	2.69451	2.8861	3.48929	3.46887	3.77404	3.32122	4.0915	3.11388	2.96598	2.97413
gene4479	3.46312	3.73186	3.90767	3.95986	3.10365	5.23105	3.39187	3.41871	3.15479	3.22239	2.7571	3.1727
gene43060	4.53065	4.57351	5.01591	4.59092	4.60027	7.22741	5.81295	4.90956	5.58593	5.51115	5.65963	5.61973
gene1440	5.64439	4.94286	4.07168	4.24992	4.91753	2.13119	4.7845	5.1817	4.45509	5.0854	6.01479	6.38376
gene43066	3.46516	3.54307	2.63018	4.92737	3.77597	4.92969	4.47878	4.50343	5.20943	3.59877	3.22067	5.30145
gene1442	0.188912	0.316148	0.341788	0.140381	0.036239	0	0.131433	0	0.035948	0.053338	0.180209	0.146764
gene43069	1.17072	0.596012	0.426374	0.668013	0.533948	0.43434	1.13968	0.243028	0.740137	0.327109	0.344972	0.456858
gene43068	0.810156	1.38501	1.0367	1.34587	1.14575	0.450899	0.595326	0.687475	1.11413	1.11236	0.797578	0.646963
gene1448	1.88776	1.69577	1.24589	2.49344	1.7394	2.89274	2.77002	2.36414	1.10661	2.17289	2.03781	1.89529
gene1449	0.328634	0.241661	0.146361	0.452346	0.426014	0.102968	0.37041	0.36736	0.618488	0.486012	0.329659	0.615344
gene37918	2.75836	2.05486	2.63901	2.73659	3.27406	1.40843	1.76273	1.7678	2.09604	1.71495	1.97917	2.2847
gene17939	0	0	0	0	0	0	0.003969	0	0	0	0	0
gene3178	38.6594	56.5697	48.5825	33.8093	34.5205	25.9287	35.0527	23.9644	39.3376	56.6135	40.4285	50.2986
gene3179	0.773277	1.61216	1.35232	3.77035	3.7693	2.24464	4.04552	4.36371	2.50846	3.47209	1.6432	2.6563
Chenopodium_quinoa_newGene_2978	13.4936	14.3003	16.9135	14.5541	14.8469	15.0602	13.9521	14.4453	14.179	15.0864	12.6486	12.1271
gene3172	12.3115	17.0913	13.4047	10.0822	12.6431	4.98758	11.4994	5.99345	11.289	12.8608	15.2682	13.1005
gene3173	3.71542	4.05696	3.91284	4.17617	4.2567	1.59572	3.25075	3.16238	3.71098	4.4715	3.78538	3.68356
gene3171	14.6289	15.318	14.1086	14.6052	15.5381	13.38	14.4492	12.0825	13.3315	17.4424	14.6825	15.8212
gene3176	0	0	0	0	0.024667	0	0	0	0	0	0	0
gene3177	5.9702	3.43655	4.95642	5.93022	22.458	24.8196	5.80374	6.02566	4.5453	6.22323	7.35813	5.24779
gene4782	0.13888	0.144196	0.166337	0.127342	0.235088	0.152349	0.177626	0.174332	0.188648	0.145645	0.156247	0.207947
gene4783	13.4309	13.4619	14.101	16.7209	17.4165	18.6066	19.1906	17.0326	16.9293	16.2099	12.8004	13.7986
gene46744	0.24618	0.29259	0.23167	0.600341	1.02188	1.45575	0.123943	0.268779	0.330735	0.22006	0.342388	0.224336
gene46747	1.9144	2.36622	2.20136	2.46375	4.03558	2.00499	1.70255	1.15783	2.68944	3.33348	2.45913	3.24673
gene5568	1.45049	0.977396	1.08482	0.768211	0.888127	0.842784	0.811133	1.10582	0.87247	0.864691	0.787612	0.782995
gene46741	9.17532	12.1071	10.8922	10.5601	10.439	4.00263	10.3975	5.40662	9.69622	10.7336	10.5456	10.2797
gene46740	0.066173	0.060335	0.137323	0.100699	0.126113	0.124532	0.079691	0	0.188409	0	0.339955	0.076061
gene46743	5.16833	7.65194	4.70409	3.13883	4.40192	1.13138	4.17126	2.44083	5.01384	6.57655	7.87025	7.45857
gene46742	6.95634	8.5347	8.19681	8.35817	8.50299	9.0094	8.68518	7.42918	7.78156	8.42918	6.81085	8.69781
gene46749	2.50122	1.99408	2.57185	2.66664	2.20254	3.17319	2.8945	2.39969	2.55686	2.59014	2.39856	2.66852
gene46748	0.122273	0.032537	0.061737	0	0.213599	0.02972	0	0	0.157035	0	0	0.053446
gene47298	1.22655	1.32324	0.912913	1.52348	1.64768	1.37404	1.70192	1.31898	1.37529	1.25977	1.22571	1.11928
gene47299	13.6818	14.248	13.5411	14.5987	14.1307	12.4601	13.0222	12.4329	12.5804	15.2923	14.6439	17.4557
gene47292	1.25785	1.44556	1.62646	1.79476	2.14851	1.40917	1.64837	1.55749	1.37773	1.5469	1.89888	2.04672
gene47293	6.07681	6.48015	5.89541	7.51489	8.11782	7.72067	7.0539	6.16462	5.57988	6.43197	5.033	7.00757
gene47294	6.66311	6.88882	7.52091	8.00019	7.37756	4.7593	6.75507	6.58505	8.58884	6.82477	7.39306	9.49422
gene47295	16.6448	16.8723	20.4125	15.7967	14.6152	19.3524	18.3177	18.453	17.4241	17.5064	16.5004	13.6388
gene47296	13.1365	12.499	15.6289	14.6205	13.9909	10.8627	15.1138	15.3359	14.9993	10.829	7.78633	11.1728
gene47297	1.74873	1.71221	1.19193	2.88068	2.60987	5.28882	2.08466	2.6941	2.63184	2.32441	2.06929	2.94698
gene57169	7.44831	6.22719	7.02979	9.34721	9.7536	5.31554	8.7888	7.67565	7.83023	9.58528	6.48398	9.04033
gene57167	29.9183	28.6762	28.3652	38.9298	32.4841	27.615	36.3239	33.6927	36.5112	33.353	35.337	37.8155
gene57164	3.77594	3.52097	3.70256	4.73436	4.10838	4.00214	4.24308	4.38384	4.22745	4.34716	2.93522	3.86803
gene57162	8.54013	7.68682	9.34346	14.8417	12.4366	24.6008	16.8305	18.4995	8.94014	10.4314	6.85211	7.33911
gene57160	0.114316	0.193478	0.230127	0.236729	0.151903	0.055119	0.052286	0.133167	0.195874	0.106346	0.092939	0.086903
gene10338	0.006571	0	0	0	0	0	0	0	0	0	0	0
gene7058	2.62865	1.47345	4.07956	9.54183	3.21636	31.7183	7.54306	13.9363	4.28488	2.44398	2.1412	5.21371
Chenopodium_quinoa_newGene_13801	0.650238	0.931095	0.506246	0.761912	0.697191	0.403407	0.496791	0.48715	0.453833	0.589412	0.51683	0.397586
gene52535	2.12323	0.941768	2.47485	1.30639	1.73741	2.54297	1.01646	2.05248	1.54652	1.47088	1.68712	1.83842
gene52533	0.960092	1.0161	1.10536	1.06889	1.01256	0.614502	0.430982	0.40172	0.934537	0.027236	0.355121	0.312078
Chenopodium_quinoa_newGene_13802	1.51705	1.21127	1.92777	1.08534	1.32089	1.74431	2.04326	1.80477	2.11982	1.3621	1.95963	1.13966
gene52531	1.79414	1.5472	1.56178	1.41911	1.57102	1.21409	1.03198	1.39495	1.59586	1.2512	1.47128	1.73795
gene52530	10.795	8.14511	12.1048	10.9355	15.6329	14.9305	12.2827	12.7035	10.4582	11.6751	12.4601	11.7908
Chenopodium_quinoa_newGene_3806	0	0	0	0.108418	0	0.448911	0.247775	0.06051	0	0	0	0
Chenopodium_quinoa_newGene_3807	0	0	0	0.089522	0	0.501222	0.102567	0.226461	0	0	0	0
Chenopodium_quinoa_newGene_3802	0.045028	0.810049	0	0	0	0	0	0.79944	1.04002	0.163368	0.29958	0.079348
Chenopodium_quinoa_newGene_3803	0.360056	0.429237	0.423284	0.262545	0.364749	0.029489	0.246065	0.316476	0.35063	0.664239	0.429764	0.401936
Chenopodium_quinoa_newGene_3800	0.028288	0.081691	0	0.087075	0.415037	0.149827	0.073455	0	0.198316	0	0	0
Chenopodium_quinoa_newGene_3801	0.097901	0.474954	0.154357	0.130094	0.309844	0.245713	0.597219	0.036814	0.342706	0	0.243142	0.318306
gene5787	0	0	0	0.026517	0.036111	0	0	0	0	0	0	0
gene5784	0	0	0	0	0.016633	0.04166	0.098167	0.015763	0.036769	0	0	0
Chenopodium_quinoa_newGene_13806	2.94554	1.6348	1.07987	3.24268	7.1308	3.44402	1.73107	3.41545	3.30007	1.97333	4.99987	3.89677
gene12793	0	0	0	0	0	0	0	0.032146	0	0	0	0
Chenopodium_quinoa_newGene_13807	0	0.028364	0	0	0	0	1.54394	0.359365	0	2.98926	1.98815	1.49263
Chenopodium_quinoa_newGene_13808	0	0	0	0	0	0.22129	0	0	0	0	0	0
Chenopodium_quinoa_newGene_8892	2.12997	2.11836	1.3226	1.96378	1.92893	3.01315	1.75958	1.37526	2.17836	1.44147	1.5508	2.00784
Chenopodium_quinoa_newGene_13809	2.02274	2.87141	2.76687	2.84054	2.4349	1.54054	2.14951	2.5041	2.31456	2.02243	2.4076	2.30297
gene42526	0.185856	0.216493	0.354945	0.150458	0.136185	0.054442	0	0	0.426888	0	0	0
Chenopodium_quinoa_newGene_5325	0.945241	0.876566	0.626529	0.642116	0.36243	0.448135	0.589185	1.89703	1.11292	0.532759	0.627028	0.998427
Chenopodium_quinoa_newGene_5324	10.9754	9.32345	10.5446	10.5379	9.95804	7.81316	12.1644	14.4861	11.2653	10.4488	9.1693	10.9766
Chenopodium_quinoa_newGene_5327	0.194081	0.04515	0.382358	0.347002	0.052606	0.161926	0.249611	0	0.115326	0.209908	0	0.098878
Chenopodium_quinoa_newGene_5326	0	0.081552	0.041368	0	0.065837	0.02098	0	1.72151	0.050708	0	0	0.114899
Chenopodium_quinoa_newGene_5321	0.837688	0.601161	1.34917	1.24941	1.45172	2.51735	1.77599	1.78549	1.73407	1.10902	0.980024	1.24336
Chenopodium_quinoa_newGene_5320	0	0	0	0	0	0	0	0	0	0	0	0.030189
Chenopodium_quinoa_newGene_5323	0.468297	0.214127	0	1.08619	0.490098	0.456568	0.19884	3.66637	0.220043	0.26386	0.863768	0.48557
Chenopodium_quinoa_newGene_5322	0.549406	0.895632	0.424432	0.260307	0.822341	0.059702	0.290691	0.051265	0.339942	0.491331	0.372457	0.536569
Chenopodium_quinoa_newGene_5270	1.84113	2.22059	2.29169	1.62807	0.863137	0.622508	1.80107	1.29162	2.00905	1.63024	0.700014	1.73165
Chenopodium_quinoa_newGene_5329	0	0	0.114777	0.270071	0.136738	0	0.11092	1.51757	0.476386	0.138868	0.101347	0.275019
gene5594	0	0	0	0	0	0	0.51129	0.435663	0	0.960833	0	0.419537
gene5439	5.59806	5.8117	4.79277	7.32058	12.5003	12.5227	5.0521	5.07149	6.54589	5.58796	7.36121	6.02531
gene5438	89.342	105.413	87.9993	59.8264	73.1179	29.5439	62.8008	45.2809	78.6647	91.9182	99.8153	102.062
gene5434	0	0	0.019092	0	0	0	0	0	0	0	0	0
gene5437	1.59785	1.36952	1.79461	1.43137	1.55455	1.29501	1.32792	1.18255	1.38911	1.51606	1.31526	1.12089
gene5436	11.1722	9.57936	11.8654	11.334	11.5608	17.4096	14.5802	15.2892	10.9226	13.6678	12.9925	14.9993
gene5430	0	0	0	0	0	0	0	0.062709	0	0	0	0
gene5433	0	0.025269	0.019092	0	0	0	0	0	0	0	0	0.036953
gene5432	7.59495	5.5579	6.40815	5.00128	7.81238	5.77932	4.31043	5.40719	4.56529	6.33493	6.25784	7.98298
gene7461	0.082562	0.017508	0.122429	0.024206	0	0	0.055347	0.01768	0.016501	0.008086	0.033311	0.084348
gene7462	2.00787	1.96086	2.02227	2.42362	1.90096	1.02924	1.22737	1.06007	1.86014	1.4155	1.59214	1.43812
gene7463	0.759884	1.55027	1.0232	1.75151	1.30575	1.13398	1.43758	0.900072	1.5902	0.743282	1.21174	1.13884
gene12791	5.50835	3.75818	4.50743	6.38008	5.96787	5.58703	6.2402	6.65552	5.73126	6.23107	7.47552	5.46067
gene7466	0.136716	0.412244	0.170061	0.348704	0.889683	0.124201	0.145916	0.608551	0.224423	0.097344	0.163332	0.681441
gene7468	3.58931	2.56263	2.21298	3.45535	5.23666	2.66344	1.64184	1.88998	2.80587	1.90589	2.59972	1.31346
gene7469	0.262418	0.363329	0.346341	0.172564	0.355801	0.167313	0.190797	0.244115	0.158036	0.220145	0.250562	0.189787
gene7359	0.89668	0.546856	0.150389	0.817363	1.8096	0.69359	4.35079	0.674037	0.778928	0.255986	4.70296	0.447255
gene40746	49.0546	50.1648	46.6439	52.4508	49.0616	49.5934	53.7055	47.4765	46.943	43.8809	44.7971	49.0529
gene40745	6.15682	5.36418	6.01795	5.75875	5.45336	5.72667	5.03181	4.73458	4.67164	4.96488	4.81477	5.46165
gene40744	1.7384	2.56851	1.51099	1.65937	1.43453	1.2799	1.35878	1.89982	1.61166	1.73203	2.44358	2.13664
gene3192	0.064057	0.032072	2.0421	2.44001	1.89344	2.62963	0	0.059549	2.35587	2.08133	2.92538	0.080769
gene42835	0.098554	0.106705	0.061415	0.078343	0.190174	0.115219	0.130794	0.137751	0.058135	0.102382	0.113915	0.072313
gene38299	36.6876	25.6876	31.4461	39.2053	40.4628	44.9772	40.6673	52.1	32.736	42.2143	42.8058	41.4674
gene33114	1.60318	1.33436	1.49212	2.06062	1.28465	0.539488	1.12761	1.61366	1.87142	1.4614	1.32175	1.27347
gene34320	20.7619	21.7321	19.0293	22.4614	17.3253	6.4347	20.8029	19.9534	23.492	30.6065	23.7012	25.8899
gene44241	1.63616	1.38223	2.07805	1.73669	1.6462	1.61897	1.70378	1.62504	1.71559	1.23778	1.1246	1.21132
gene44246	0.322658	0.082515	0.286969	0.325027	0.32701	0.180251	0.179442	0.24974	0.139552	0.126383	0.244116	0.237487
gene44248	290.462	277.063	260.321	249.022	257.521	128.351	229.163	193.029	260.475	266.359	258.034	301.986
gene44249	0.398665	0.341567	0.243127	0.025791	0	0	0.121864	0.086369	0.243331	0.41174	0	0.118772
gene33119	0.258745	0.181632	0.387777	0.311351	0.247228	0.435611	0.040988	0.544586	0.086315	0.259513	0.151075	0.220282
Chenopodium_quinoa_newGene_734	0.837479	1.59777	0.785499	1.86915	1.21487	0.641715	1.90507	2.49684	3.0026	1.88075	0.933983	1.45476
Chenopodium_quinoa_newGene_735	0.276098	1.03384	0.456278	0.136314	0.432633	0.310655	0.306765	0.172012	0.129386	0.424931	0.541927	0.438779
Chenopodium_quinoa_newGene_736	0.129721	0.238912	0.075408	0.111936	0.572579	0.120139	0.308247	0.140392	0.310619	0.200659	0.21876	0.20603
Chenopodium_quinoa_newGene_732	0	0	0	0	0	0	0	0	0	0	0	0.329818
Chenopodium_quinoa_newGene_733	3.22334	2.72725	2.00834	7.02403	8.26962	7.28106	6.35979	6.64615	4.55943	3.55488	5.90256	6.9276
Chenopodium_quinoa_newGene_739	0	0	0.134926	0	0.098279	0	0.278645	0	0	0.189393	0	0
gene49439	39.5709	37.8053	40.9811	52.7805	47.5133	60.3967	49.2381	50.338	46.1851	44.9034	38.8812	42.3283
gene41364	0.042669	0.111618	0.059937	0.066247	0.042825	0.156585	0.088944	0.01774	0.033928	0.012941	0.093374	0.028906
gene24426	2.10091	2.08611	2.43822	2.20251	2.32547	1.4481	2.14246	2.02257	2.26409	2.46399	1.81706	2.38925
Chenopodium_quinoa_newGene_7035	0	0	0	0.27783	0	0	0	0	0	0	0.021288	0.194612
Chenopodium_quinoa_newGene_4054	0.117287	0.02839	0.139535	0.160848	0.186891	0.038761	0.036793	0.399622	0.225818	0.263288	0.063642	0.065915
Chenopodium_quinoa_newGene_4056	16.1811	11.5522	14.4322	14.3881	11.4801	17.371	19.6552	16.0857	13.5987	15.9046	14.3439	14.0493
Chenopodium_quinoa_newGene_4057	0.371546	0.353281	0.571663	0.261923	0.500864	0.462394	0.298944	0.491486	0.543138	0.468452	0.314765	0.283223
Chenopodium_quinoa_newGene_4050	0	0	0	0	0	0	0	0.158177	0	0	0	0
Chenopodium_quinoa_newGene_4052	0.498137	0.445389	0.708345	1.34549	1.39591	1.42071	1.08422	0.747824	0.538014	0.475144	0.461273	0.248054
Chenopodium_quinoa_newGene_4058	1.01916	1.3807	2.91167	2.92748	1.6159	1.77953	2.60615	2.67943	1.63797	3.81516	1.52795	1.25336
Chenopodium_quinoa_newGene_4059	0.529121	0.418186	0.629681	0.50768	0.366133	0.501134	0.619735	0.606614	0.427321	0.370397	0.615216	0.43107
gene6916	1.91565	1.20903	1.95422	3.64464	3.43446	3.69463	2.58807	3.14485	3.41394	2.68652	1.79907	2.60785
gene52674	8.91248	11.6482	8.08813	8.24179	7.98092	4.07767	8.8918	5.63739	5.72084	7.79537	9.54415	10.9191
Chenopodium_quinoa_newGene_4588	0	0.439449	0	0	0	0.130059	0	0	0	0	0	0
Chenopodium_quinoa_newGene_4589	0.6537	0	0.862813	0	0.362765	0.428077	0.440727	0	0.595999	0.543687	0.619441	0.746058
Chenopodium_quinoa_newGene_4587	0	0.062324	0	0	0	0	1.93548	0.36224	0	0.83091	0.312784	1.51532
Chenopodium_quinoa_newGene_192	1.47584	1.67517	1.96116	1.91234	1.93686	2.58337	1.48507	1.5594	1.20562	1.84708	1.55395	1.45264
Chenopodium_quinoa_newGene_4585	0	0	0	0.193246	0.052764	0.179419	0.0937	0	0	0.073515	0	0
Chenopodium_quinoa_newGene_194	1.06976	0.448895	1.80992	1.07418	1.13988	2.79276	1.40992	1.8465	1.88271	0.740936	1.34562	1.00907
Chenopodium_quinoa_newGene_195	0	0	0	0	0.306719	0	0.101265	0	0.106354	0.238638	0	0
Chenopodium_quinoa_newGene_197	0.166818	0.043623	0.208649	0.194708	0.060931	0	0.220357	0	0.332433	0.172615	0.4703	0
gene37860	4.09307	5.69615	5.75654	3.59817	3.07053	1.54869	2.85923	2.42152	3.57951	4.36509	3.49374	3.32584
gene49241	0.702229	0.712628	0.775697	0.871144	1.22673	0.845032	1.09003	0.969332	0.640897	0.885328	0.991441	0.700789
gene49240	0.49587	0.165264	0.133188	0.077921	0.052633	0.048041	0.01328	0.026045	0.186393	0.201754	0.209387	0.276768
gene49243	0	0.196134	0.081194	0.025247	0	0	0.030149	0.033074	0.126987	0.183907	0.137571	0
gene49242	0	0	0	0.02245	0	0	0	0	0	0.014973	0	0
gene24420	14.3996	15.7692	17.6706	14.0173	12.8158	12.3452	12.5551	13.9358	15.4613	13.5338	12.0211	12.7844
gene49244	29.3108	21.7889	28.8217	76.0684	51.4424	72.6785	83.6023	70.0073	38.8671	40.1259	31.0261	26.9554
gene49246	2.55492	2.86799	3.20551	5.75123	5.06009	11.8155	3.95995	4.34534	3.04324	2.51375	2.50902	3.09415
gene49249	29.367	32.1603	36.1461	32.0987	34.6268	25.8481	32.2913	30.9958	32.8317	44.9837	33.9327	36.0385
gene49248	2.14198	2.70143	1.96727	2.67903	2.9151	1.14848	2.46508	1.72331	2.10903	2.19498	1.4309	2.11875
gene9433	0.263832	0	0.037823	0	0.157044	0.154032	0.140536	0.111597	0.29193	0.128728	0.189207	0.055212
gene9432	0	0	0	0	0	0.042138	0	0	0	0	0	0
gene9434	0	0.023957	0	0.022513	0	0	0	0	0	0.025163	0	0
gene41032	6.55064	8.76309	8.02701	11.2442	10.8994	5.75603	9.90135	7.48262	8.94498	8.53563	6.64089	8.52416
gene45594	0	0	0	0	0	0	0	0	0	0.025871	0	0
gene41036	1.41649	1.83966	1.01671	2.34905	3.98417	3.34472	1.46024	2.12611	2.37002	1.87323	2.35668	1.86556
gene45593	13.2205	12.115	12.0996	18.8689	17.8771	11.2365	16.2744	16.9728	15.8523	13.9378	17.9864	19.8082
gene41035	0.310652	0.513955	0.847292	0.403449	0.464061	0.294699	0.403254	0.556686	0.491931	0.578628	0.291519	0.389676
gene41038	3.24792	2.82032	3.41914	3.4636	3.02823	3.66518	3.63186	3.79967	3.42961	2.8855	2.5661	2.69169
gene41039	4.45683	3.58805	4.40353	5.03295	4.20989	4.5524	4.34463	4.62834	3.8181	4.33946	3.5161	5.01488
gene7985	0.339383	0.285342	0.297864	0.149629	0.080111	0.103193	0.140707	0.102915	0.226187	0.113118	0.505628	0.095957
gene45598	20.1834	20.7783	17.9549	26.1337	21.6655	16.307	17.363	17.3785	18.4342	26.5118	28.8842	28.5812
gene32249	1.52466	0.851789	1.23961	1.06394	0.971215	0.855299	0.965933	1.31131	1.37913	1.04853	1.21065	1.67127
gene32248	0	0	0.102781	0	0	0.125381	0	0	0	0	0.029028	0
gene24421	0	0	0	0	0	0	0.017221	0	0	0	0	0
gene39014	2.15437	1.31017	1.65779	2.19291	1.39017	1.16484	2.07934	1.27566	1.82398	2.19236	1.38872	1.89805
gene39013	5.69227	5.40036	7.03348	7.18678	6.13896	5.79791	6.12908	5.83268	5.63628	4.79277	5.02298	5.47808
gene39011	1.29722	1.01303	1.72969	0.68733	1.70916	1.82039	1.10184	2.02595	1.9159	1.08877	1.1586	1.77694
gene39010	5.64207	7.69923	7.27387	6.89839	6.44423	8.94534	7.63189	6.862	6.19839	7.1164	6.73217	6.21553
gene39019	0	0	0	0	0	0	0.539453	0.400289	0	0	1.04939	0.454635
gene7984	0	0	0	0	0	0	0	0	0	0	0	0.141975
Chenopodium_quinoa_newGene_3581	0	0	0	0	0	0.260974	0	0	0	0	0	0
gene45628	17.7297	14.8844	14.3732	17.9101	18.5832	15.2966	16.695	14.6589	15.4495	18.741	18.0234	18.4443
Chenopodium_quinoa_newGene_3587	6.93501	3.75388	5.01869	6.80946	8.32664	6.42958	6.01776	5.61348	6.11912	6.25003	5.63987	6.47161
Chenopodium_quinoa_newGene_3584	6.28376	4.71375	6.0642	6.15346	7.09721	3.11058	5.81291	5.58944	6.65679	5.71892	6.55059	6.02935
gene45623	0.017429	0	0.243848	0.029334	0.167107	0.20564	0	0	0.017323	0.146047	0	0
gene45622	0.020347	0	0.246096	0.034613	0.171529	0.24114	0	0.323454	0.020224	0.139396	0	0
Chenopodium_quinoa_newGene_6565	7.51192	6.1948	7.26499	6.83696	5.7157	4.32965	7.40477	6.09831	6.04189	5.20161	5.53227	6.65152
gene45627	2.24325	1.69229	2.52725	2.68133	2.36736	1.24101	2.08417	2.50791	2.21027	2.4564	2.74946	2.81188
gene45626	47.2124	55.4248	41.2608	28.8371	32.7618	24.1026	32.8275	20.071	39.3908	41.87	42.7004	58.6649
Chenopodium_quinoa_newGene_6560	0	0.399882	0.085711	0	0.239883	0.431237	0.464573	0.176212	0.896561	0	0.275286	0.246065
gene26504	13.1528	15.6154	12.9555	10.4587	10.7206	6.14612	10.4751	8.26657	12.6607	17.8118	15.3898	16.1773
gene28140	17.9	19.2759	18.9023	16.6085	19.6386	19.4508	18.0255	15.0623	17.6321	23.6584	22.6094	27.0729
gene41240	30.3171	40.6513	38.6903	35.0008	32.646	43.2018	33.0891	29.3179	30.201	41.2083	31.3339	34.0532
gene19808	0	0	0	0.071354	0.014703	0	0	0.033796	0	0.026288	0	0
gene26501	1.89752	2.21027	2.4657	1.3814	2.28478	1.09303	1.62622	1.34701	1.65288	2.26852	2.21066	1.88117
gene19804	2.3547	2.48348	2.54806	2.68484	2.51022	3.38174	2.4655	2.49066	2.18717	2.28565	2.00218	2.48509
gene19802	0	0.033071	0	0	0	0	0	0	0	0	0	0
gene19803	7.63126	8.76908	9.31892	6.73864	10.1504	4.11932	6.60456	5.99921	7.18921	10.4945	9.26958	9.12004
gene19800	0	0.207587	0.158957	0	0	0.047073	0	0	0	0	0	0
gene19801	63.481	55.5628	64.8769	79.0387	83.7524	57.1356	69.6261	82.9171	70.3734	72.043	70.3212	79.703
gene26503	2.0214	1.58041	2.59217	3.62004	3.2321	5.84748	2.75988	3.28243	2.25479	3.1535	2.09776	2.434
gene26410	6.72796	4.48274	3.89215	12.7079	50.1627	37.4477	2.83669	8.44596	11.4178	4.41952	10.2895	6.54235
gene26502	0.793422	0.070874	0.445279	0	0.363459	0.348535	1.12675	0.423395	0.179867	0.565589	0.121849	0.104205
Chenopodium_quinoa_newGene_6698	0.454815	0.682683	0.490764	0.193651	0.761666	0.101386	0.101552	0.125265	0.291276	0.212827	0.415319	0.1718
gene38759	0	0	0	0	0	0.238088	0	0	0	0	0	0
Chenopodium_quinoa_newGene_6692	0	0	0	0	0	0	0.75133	0.710368	0	2.33217	0.601779	0.421449
Chenopodium_quinoa_newGene_6693	1.8457	1.3003	1.73626	2.33588	1.73582	0.988153	0.847739	1.24781	1.39224	0.614456	0.289856	1.41657
Chenopodium_quinoa_newGene_6696	0	0	0	0	0.096558	0	0.229093	0	0	0.059386	0	0
Chenopodium_quinoa_newGene_6697	0.052193	0.059099	0.09484	0.036363	0.403138	0	0.101337	0.106912	0.075673	0.025024	0.137228	0.147921
Chenopodium_quinoa_newGene_3059	1.33937	3.09354	2.0152	1.80057	2.95891	1.06293	1.38862	1.1373	2.05719	3.00872	2.39258	3.16919
gene52672	3.95074	4.03075	4.89536	3.38536	3.78953	4.47815	3.28417	2.86901	3.23123	3.98113	3.32663	3.57211
Chenopodium_quinoa_newGene_3055	0	0	0.174247	0.111501	0	0	0.116993	0.92292	0	0.130005	0	0
Chenopodium_quinoa_newGene_3057	5.6348	4.59601	5.93414	8.55365	7.70099	7.81682	7.87162	6.22367	5.18027	6.73026	5.09885	7.02847
Chenopodium_quinoa_newGene_3056	0.408186	0.604732	0.768307	2.07454	1.14829	1.10886	1.17996	1.14013	1.09098	0.897328	0.768539	1.49711
Chenopodium_quinoa_newGene_3053	1.27312	1.37138	1.21491	1.57868	1.5347	1.28685	1.23806	1.51076	1.85531	1.48225	2.17891	1.42524
Chenopodium_quinoa_newGene_4707	0.163773	0	0	0.272181	0	0.370626	0.285079	0.140471	0.193384	0.530475	0.235105	0.266277
gene42606	3.09368	3.70642	3.35234	2.77636	2.61193	2.15594	2.69484	1.72589	2.47128	2.85078	3.29082	3.56461
gene32938	0.834126	0.694255	0.501451	0.499933	0.329566	0.160067	0.695232	0.198204	0.576866	0.827942	0.444288	0.821608
gene48684	0	0	0	0	0	0	0	0.021973	0	0.079791	0	0.016314
gene48685	0.173505	0.218293	0.196913	0.235731	0.234673	0.165147	0.072618	0.20586	0.205653	0.492171	0.571075	0.365329
gene48682	5.03733	6.09211	4.83428	3.58225	4.86211	2.49003	3.94448	3.23799	4.20488	4.65212	5.76463	3.71626
gene35855	0	0	0.028462	0	0.051792	0.021094	0.172114	0	0.10669	0.068808	0	0
gene48680	0	0.082927	0.115799	0.119855	0	0.257584	0	0.179789	0	0.208772	0	0
gene32931	0.339393	0.626581	0.574251	0.695914	0.723961	0.244598	0.437188	0.403593	0.410317	0.837429	0.635214	0.671506
gene32930	0	0	0	0	0.021948	0	0	0	0.084789	0	0	0
gene10380	1.87844	1.7366	2.05712	1.95565	2.06066	1.47223	2.14635	1.69906	1.69833	2.24543	1.67359	1.9901
gene32935	1.53002	0.850709	0.863565	1.26807	1.1068	1.30189	0.800123	1.0338	1.03908	1.01399	0.728499	0.843789
gene32934	3.2518	3.72343	4.44957	3.58288	4.00728	3.44467	2.92615	3.13089	3.28896	4.05705	3.02762	2.6316
gene32937	0.688691	0.71649	0.992902	1.00961	1.23335	0.986677	1.07171	1.02451	0.774537	1.00772	0.750918	0.587087
gene32936	2.22051	2.26299	2.5661	2.64317	2.30247	2.40696	1.99199	1.54989	2.2748	2.28223	2.29212	2.24451
gene34676	0.469782	0.255933	0.360687	0.42781	0.735056	0.506152	0.222265	0.326803	0.374021	1.03064	0.659059	0.918405
gene16295	33.4308	30.2118	36.309	32.6735	31.7434	18.4781	30.4645	30.3545	31.1671	34.2603	26.9912	29.7652
gene36238	1.19806	0.881202	1.18009	0.534017	0.791609	0.069369	0.125169	0.270091	0.880694	0.281758	0.454201	0.277314
gene42078	0	0.177276	0.280379	0.042176	0	0.102316	0	0.044958	0.041678	0.096307	0.087668	0
gene34679	284.806	176.374	245.236	232.988	274.03	179.765	202.235	265.391	250.814	287.275	317.152	258.42
gene42071	11.6658	12.3522	12.0658	15.6567	14.7977	13.1578	13.4742	13.001	11.5301	12.6209	14.3904	13.6848
gene42070	0.112404	0.325533	0.156713	0.185393	0.195346	0.43481	0.189208	0.183316	0.308978	0.212917	0.149732	0.378841
gene42077	0.319425	0.121798	0.161211	0	0.076661	0.267333	0.063395	0.199195	0.124335	0	0	0.038744
gene42075	1.71902	4.64882	1.91841	6.05644	10.4817	4.46577	5.85102	2.1995	3.11051	5.08728	4.95025	3.92139
gene43308	27.8995	25.017	30.586	43.7071	38.7088	47.9614	41.2052	37.3676	31.2636	31.3989	32.001	36.6214
gene43309	6.76988	7.74394	8.00732	6.77604	6.63525	6.40209	7.09674	6.30883	6.37744	7.05964	6.03059	6.99236
gene48538	0.063884	0.407639	0.169793	0.21162	0.741062	0.212694	0.205503	0	0.165756	0.357583	0.758172	0.583273
gene38059	3.20671	2.98064	3.36652	3.60306	3.21974	3.57915	2.90019	3.77826	3.57677	2.69815	2.37086	3.23048
gene48534	0	0	0	0	0	0	0.028015	0	0	0	0	0
gene48535	13.3874	14.1545	12.8504	15.9818	13.278	11.8296	10.6614	9.93206	12.4209	11.1731	9.68704	10.3508
gene48536	3.58984	2.81046	3.35166	4.97624	4.7881	3.48275	4.51228	4.20381	2.26898	3.4233	3.42487	3.66608
gene14401	0	0	0	0	0	0.050646	0	0	0	0	0	0
gene14400	0	0	0.030171	0	0	0	0	0	0	0	0	0
gene14403	27.5052	27.2632	30.1675	22.9283	25.587	15.9329	22.1942	22.513	26.6245	21.9995	24.4456	22.8607
gene14402	4.02829	4.37062	3.97698	5.76146	7.04587	4.60616	4.68104	5.03682	5.46187	6.27734	5.71968	7.61519
gene16607	1.2646	0.975541	1.18918	5.29032	3.32573	9.04895	5.65461	5.54945	1.14113	2.97888	1.01149	1.89298
Chenopodium_quinoa_newGene_8349	0	0.075099	0.099963	0.04068	0.026873	0.11847	0	0.236566	0.117142	0	0	0
gene16293	15.0577	12.1288	14.0213	9.69161	11.7165	5.61581	9.80357	10.3693	13.6143	11.8243	12.5292	12.7871
gene52639	3.0638	2.69339	3.64251	4.97157	4.10964	6.18819	4.52029	6.28072	3.93824	4.36532	3.36165	2.24729
Chenopodium_quinoa_newGene_8340	0.799515	0.632428	1.04487	0.992153	1.96658	1.32159	1.58603	2.31052	0.895553	0.757712	0.980653	0.693326
Chenopodium_quinoa_newGene_8341	0.228402	0.660404	0.21786	0.939973	0.637999	1.09431	0.593983	0.536875	0.503763	0.188876	0.677636	0.968476
Chenopodium_quinoa_newGene_8344	1.84503	1.35761	1.68527	2.41644	1.7987	0.836201	1.23444	2.11134	1.5815	1.41428	1.93017	1.52135
Chenopodium_quinoa_newGene_8345	0.494744	1.37159	0.571792	1.78787	0.542645	1.40839	0.463067	1.43588	1.22609	0.781912	1.34108	2.18054
Chenopodium_quinoa_newGene_8346	0	0	0	0	0	0.166025	0	0	0	0	0	0
gene41246	4.02911	5.15896	3.33495	4.28082	5.25716	1.85459	3.2981	1.97665	4.44697	4.23385	4.9736	4.50036
gene27858	8.72968	9.39352	8.93322	10.3726	9.95459	12.6124	7.88579	7.89168	7.58866	9.56978	9.9471	11.5168
gene50427	0.191032	0.406775	0.100332	0.174111	0.164974	0.501584	0.201435	0	0	0.843101	0.230039	0.317982
gene40261	2.74527	3.40053	2.31469	2.20909	1.94516	1.28727	4.14486	2.42873	2.61193	2.79761	3.06582	3.95501
Chenopodium_quinoa_newGene_4877	0	0	0.179224	0	0	0	0	0	0	0	0	0
Chenopodium_quinoa_newGene_4874	9.38114	11.0573	9.94549	11.274	9.24458	6.78053	10.4676	7.50801	9.80356	13.2645	10.0021	14.4509
Chenopodium_quinoa_newGene_4873	0.099292	0	0.101365	0	0	0.042633	0	0.431314	0.098117	0	0.122286	0
gene21881	13.5088	13.37	16.1352	14.8806	13.6902	11.4666	16.0039	17.3381	14.7008	13.5102	11.673	11.9647
gene40263	0.41349	0.36031	0.224586	0.355977	0.584936	0.394075	0.257471	0.22733	0.190568	0.620183	0.784599	0.418595
Chenopodium_quinoa_newGene_4878	0.025372	0	0.158804	0.033164	0.125303	0	0.058689	0	0.1246	0.034406	0.317174	0.185866
Chenopodium_quinoa_newGene_4879	0	0.122291	0.178018	0.254334	0.115029	0.096139	0	0	0	0	0	0
gene52630	0.324054	0.28766	0.56951	0.359856	0.239562	0.211879	0.452491	1.01718	0.906365	0.298137	0.449801	0.385539
gene27855	5.22237	3.46314	4.94711	4.65996	3.81413	2.31431	4.50354	5.20822	4.38778	2.37164	2.8941	2.95326
gene52632	8.17545	7.79495	7.93365	8.4274	7.90269	4.68693	7.74689	7.57777	8.70996	6.07145	5.94648	5.61875
gene39908	2.49234	1.72321	2.66826	3.3689	2.78572	18.1615	4.6147	7.4007	3.38149	1.88203	2.58741	2.40759
gene39901	0	0	0	0	0	0	0.082243	0	0	0.023776	0.129999	0.032064
gene39900	14.1955	10.3537	14.4064	13.617	12.4086	7.97891	13.4809	10.9462	11.3925	13.9036	15.2017	14.66
gene39903	0.275002	0.213685	0.370653	0.382917	0.852088	1.85006	0.402977	0.569685	0.295005	0.16767	0.236114	0.168558
gene39902	0	0	0	0	0	0	0	0.308641	0	0.079328	0.086751	0.098191
gene39905	2.0945	2.38563	2.53452	1.8707	1.49695	1.62461	1.48398	2.0883	1.77835	2.08628	2.21819	2.30123
gene27851	19.5425	22.8203	23.5846	34.605	42.9399	33.9601	31.1703	29.8201	23.3381	23.8601	23.8003	21.7449
gene27852	21.6273	27.2345	20.3127	24.2299	24.8927	20.7518	36.3809	27.9536	23.676	32.7196	36.7012	41.3489
gene19450	1.58975	1.39522	1.19935	2.13749	3.12092	1.7268	1.69148	1.83111	1.36166	1.87826	1.34031	2.17286
Chenopodium_quinoa_newGene_10058	2.09949	1.59566	1.88871	2.32032	2.52577	1.58407	2.24851	2.14197	2.32113	1.56834	1.69356	2.30869
Chenopodium_quinoa_newGene_1343	1.10554	0.620319	0.836642	1.21974	0.940999	1.00888	0.674858	0.7493	1.0401	0.834634	0.510775	0.660695
gene20483	0.255546	0.18225	0.515817	3.38322	3.16189	3.73493	1.46203	2.89669	1.56517	1.30079	1.66264	0.930065
Chenopodium_quinoa_newGene_1341	0.08455	0.247296	0.078995	0.164108	0.025985	0.468255	0.109672	0.17438	0.17132	0.020379	0.177161	0.010195
gene20481	0	0	0	0	0	0	0	0	0	0	0.057307	0
Chenopodium_quinoa_newGene_1347	0	0	0	0	0	0	0	0	0.33815	0	0	0
gene20487	2.55608	2.31153	2.27645	2.08568	2.41488	2.08591	1.52886	1.96327	1.16746	1.60381	1.88453	1.44883
Chenopodium_quinoa_newGene_1345	0.777296	1.06626	1.21422	0.951723	1.09647	0.591803	0.34795	1.04251	0.615255	0.779264	0.734276	0.625423
Chenopodium_quinoa_newGene_1344	0.372956	0.204913	0	0	0	0	0.430113	0.107537	0.081872	0.068035	0	0.068334
gene31702	0.367404	0.452491	0.601067	0.40496	0.400466	0.93039	0.648097	0.505953	0.391796	1.11989	0.348448	0.660974
gene55703	0.150445	0.184567	0.324571	0.161566	0.268433	0.122765	0.117644	0.117071	0.151799	0.086324	0.077382	0.074413
gene10594	5.62908	5.86484	6.6846	6.91295	6.93585	7.64984	5.53228	7.74006	6.48491	7.2727	6.52596	7.09949
gene10592	0	0	0	0.066341	0.034816	0	0	0	0	0	0	0
gene55319	2.77544	2.51138	2.62724	1.88148	2.55289	0.400531	1.76822	1.15906	2.22483	2.59532	2.45552	2.1172
gene23565	0.61505	0.20187	0	1.2446	0.872641	1.10981	0.595271	0.3424	0.271778	0.687607	0.412716	0.691194
gene31701	20.8484	17.3978	16.4307	21.5517	19.0774	38.8182	24.0785	21.4161	19.3987	20.5446	22.7422	18.386
gene55314	9.40505	9.34537	10.7006	10.8495	9.59675	8.90581	9.09961	10.1696	10.9332	10.2615	9.27453	10.3596
gene55315	4.00832	4.2293	4.26589	3.79693	3.88837	5.68626	4.50878	4.13106	3.90288	4.00627	3.20694	3.09919
gene55312	0	0	0.017585	0.015432	0	0.021769	0.041109	0.131044	0	0.083216	0	0.022363
gene55313	1.97854	2.99177	2.28905	2.02842	2.87634	1.62975	2.42862	0.98486	1.9604	3.12786	2.06778	1.8651
gene55310	0.400729	0.631287	0.235673	2.37514	1.63261	9.59996	1.7444	2.85367	0.953151	0.56549	0.508425	0.435958
gene55311	0.148086	0.332898	0.196801	0.272351	0.510801	0.197839	0.084505	0.272691	0.252397	0.500394	0.408515	0.370358
gene54041	14.5483	13.4688	14.9441	14.7405	13.3163	17.3573	9.33089	16.3359	13.2849	9.58427	5.73454	6.66036
gene54040	13.2242	8.44016	15.0137	18.9584	22.821	36.9192	17.902	26.2232	18.613	16.316	11.9749	15.437
gene20733	0	0	0	0	0	0	0	0	0	0	0	0.581781
gene20734	0.545099	0.311152	0.833542	0.835563	1.79493	1.11989	0.522117	0.404178	0.516172	0.779322	0.637922	0.923511
gene54046	2.89232	3.11133	4.51236	3.21586	2.7871	2.31589	0.639713	1.03258	2.99757	0.185804	0	0.387733
gene54048	2.62933	2.96504	2.65216	1.61346	2.03241	0.56723	1.42822	0.485177	2.30645	2.53868	2.55457	2.71346
gene3477	5.70681	8.58874	6.23095	4.54481	6.62662	3.67589	4.10654	2.42415	5.10395	7.36877	4.99992	5.25354
gene30308	13.5814	14.4685	14.3552	14.7052	13.874	13.2606	12.7617	14.7421	14.2092	9.22873	10.7862	11.8293
gene30309	1.78119	1.87483	2.54158	1.65856	2.031	1.32597	1.37393	1.34413	0.86374	1.71203	1.91355	2.28377
gene30305	3.78173	3.27965	4.0064	4.61293	4.02179	2.82199	1.3969	1.82475	2.64938	0.253177	1.60527	1.45014
gene30306	2.51564	2.38252	2.19311	2.75819	2.20815	1.33525	1.84969	1.41732	2.35057	3.8029	2.51165	2.67465
gene30307	7.94906	5.30123	7.64326	7.30281	8.21629	7.64155	8.20392	8.5644	7.10592	7.88915	6.24208	6.95802
gene30300	0	0	0	0	0	0	0.04144	0	0	0	0	0
gene30301	1.10445	0.677437	1.58095	0.780977	1.39551	1.20611	0.563816	0.561621	0.66792	0.343479	0.453323	0.241199
gene21289	4.50084	5.40399	5.95781	7.21263	4.29882	4.43316	4.67217	3.87318	4.61586	3.90588	3.2407	4.5094
gene48520	1.9975	1.70493	1.80096	2.6167	1.85705	2.32694	1.98152	1.50862	2.08045	1.40201	1.816	2.31146
gene14504	0.239206	0.183605	0.204544	0.16256	0.197931	0.119167	0.045184	0.065781	0.855514	0.044282	0.129746	0.093521
gene43407	1.39597	1.01303	1.58803	1.55501	2.39618	2.94351	2.02509	2.17638	1.65152	2.19096	1.34786	1.49518
gene54598	0.143803	0.153285	0.200708	0.194311	0.101724	0.227365	0.203121	0.139947	0.079488	0.353628	0.171973	0.280603
gene14507	4.33329	4.69874	3.8374	4.2425	5.09327	1.47215	3.83575	1.87349	5.93205	4.06702	5.12251	5.82908
Chenopodium_quinoa_newGene_1969	0	0	0.080144	0.066818	0.151893	0.145093	0.054355	0	0.273107	0	0	0.067616
Chenopodium_quinoa_newGene_1968	0.241236	0.21853	0.346222	0.29217	0.383039	0.161859	0.283225	0.793516	0.121201	0.238402	0.39777	0
Chenopodium_quinoa_newGene_1967	2.72938	3.36341	2.74761	2.94616	3.03786	1.78473	3.09123	2.92705	2.69716	2.52694	2.73299	2.92587
gene14500	1.81815	1.57578	1.93202	2.30114	2.50152	2.34731	1.72881	1.3353	1.95501	1.71371	1.87299	1.55162
Chenopodium_quinoa_newGene_1965	3.11973	2.9768	3.33554	3.13388	4.59046	4.66622	3.17936	4.66503	2.24917	3.80872	3.99596	4.25214
Chenopodium_quinoa_newGene_1964	0.235869	0.199312	0.085588	0.180293	0.533187	0.081702	0.220634	0.366486	0.191184	0.369874	0.471901	0.374762
Chenopodium_quinoa_newGene_1963	0.1344	0.045458	0.084102	0.03777	0.051773	0	0.59659	0.145965	0.075882	0.147871	0	0.117254
Chenopodium_quinoa_newGene_1962	0.967559	0.239519	0.619677	1.05073	0.61953	0.59351	0.358137	0.976382	0.917212	0.224588	0.624633	0.415777
gene14501	0.402144	0.245931	0.777409	0.365436	0.618224	0.350474	0.145924	0.097329	0.612212	0.788174	0.846398	0.950934
gene22390	0	0.030649	0	0	0	0	0	0	0	0	0.057881	0
gene22391	0.787241	1.08909	1.33972	0.639762	1.31726	0.325318	0.339464	0.706146	0.596961	0.347549	0.639134	0.499106
gene22392	0.931366	0.638639	0.863488	0.820488	1.03635	0.34597	0.618281	0.407753	0.716479	0.754844	1.32047	0.895592
gene22393	0.048188	0.079123	0.063066	0.284981	2.18286	2.20448	0.218027	0.397811	0.257232	0.07016	0	0.135954
gene22395	0.894477	0.885612	0.772112	1.66482	1.06742	0.933394	0.985835	0.933516	0.817872	0.931442	0.507019	1.02226
gene22396	81.7679	91.5075	91.1776	58.3347	54.0971	59.1185	62.3482	48.7923	68.5074	71.388	76.4041	73.6163
gene22397	5.46003	5.78878	6.20171	5.87403	5.6635	7.04219	5.06677	5.30356	5.98657	5.33866	4.82873	4.7961
gene22399	13.9983	14.3029	14.8084	19.3532	15.9154	12.7554	20.0674	17.6679	18.5039	22.8819	16.7835	24.8227
gene14503	2.07404	3.21832	2.7985	2.05539	1.91747	4.6176	1.45505	1.21021	1.67687	2.81699	2.30757	2.51936
gene58400	0.516852	0.243058	0.401592	0.290082	0.162616	6.21808	0.443567	0.948302	0.622424	0.440354	0.05217	0.172696
gene26881	0	0.016282	0.025145	0	0	0.030651	0	0.029461	0	0	0	0
gene26882	0.240899	0.159757	0.067639	0.050207	0.034318	0.041681	0	0.227705	0.206821	0	0.043422	0.06524
gene26883	31.3143	23.9649	30.2378	34.2118	59.1284	60.8674	37.2044	40.4176	34.4749	29.5244	39.0272	28.007
gene26885	0.379681	0.374265	0.712242	0.943397	1.81431	1.85464	0.770872	1.00034	0.334949	0.966308	0.678305	0.766197
gene26886	0.721656	1.38586	1.03396	0.467678	0.729053	0.37838	0.845658	0.383965	0.62585	0.786639	0.83426	0.764864
gene26887	1.50236	1.44893	2.59037	1.23635	2.08715	3.29622	1.30126	1.60832	1.5371	2.84408	2.26961	2.45635
gene26888	3.48803	3.5125	3.7455	4.60215	4.45403	5.51553	4.05861	4.51193	3.49128	3.4735	2.45416	2.97749
gene26889	0	0.111389	0	0	0.093387	0	0.05383	0	0.030035	0	0	0.055204
gene54825	0	0	0	0	0	0.065775	0	0	0	0	0	0
gene54259	38.7791	37.5493	41.0453	56.317	52.1736	49.3221	45.8741	44.5397	44.2002	43.7958	38.0861	48.8441
gene26539	3.67611	1.67597	2.51585	4.32937	4.76713	2.46762	3.87831	4.66331	4.59655	1.08678	1.36142	1.28518
gene44020	2.488	2.38134	2.71083	2.71022	3.08932	1.84571	2.81967	3.00577	2.62595	2.38956	1.97704	2.52569
gene44570	0	0	0	0	0	0	0	0.032881	0	0	0	0
gene26270	0.245472	0.754928	0.635435	0.205396	0.246127	0.283559	0.23396	0.065948	0.096779	0.760257	0.806093	0.952959
gene14509	0	0.143696	0.048178	0.268666	0.217202	0.059781	0.499728	0.336279	0.155305	0.883053	0.149187	0.484489
Chenopodium_quinoa_newGene_10909	0.289628	0.381906	0.328997	0.436807	0.367536	0.198304	0.638301	0.487097	0.225652	1.17366	0.981422	0.845812
Chenopodium_quinoa_newGene_10900	4.46406	6.5945	7.43513	14.7445	16.6385	10.5762	8.94456	6.90943	7.86251	9.25343	8.31999	7.56358
Chenopodium_quinoa_newGene_10901	0.586456	0.615149	0.459014	0.178687	0.779971	0.099168	0.131529	0.051559	0.296213	0.131646	0.156946	0.077631
Chenopodium_quinoa_newGene_10902	0.126339	0.235138	0.122732	0.094825	0.458746	0.141077	0.199238	0.439095	0.182115	0.153334	0.112178	0.535814
Chenopodium_quinoa_newGene_10904	0	0	0	0	0.213054	0	0.241387	0	0	0	0.304004	0.374526
Chenopodium_quinoa_newGene_10905	7.05216	4.9531	5.63582	3.53245	4.64435	3.14078	4.06305	3.81034	4.93107	4.32096	4.48998	3.561
gene22646	0	0	0	0	0.058856	0	0	0	0	0	0	0.107887
gene22647	7.28706	9.35474	7.58899	9.68852	9.02872	8.61508	9.42868	7.20845	7.95183	11.1336	8.39807	10.8746
gene22644	6.25258	6.39984	4.83713	4.2095	4.98601	2.88191	4.91271	5.3859	6.97302	10.8068	10.6749	10.8632
gene17649	9.22966	9.28793	10.1154	15.035	13.1884	19.5026	11.5985	13.2226	10.5882	10.8697	9.6515	9.96137
gene44571	2.3955	2.25231	2.55503	2.97035	2.5667	1.96078	2.87529	2.3554	2.55517	3.33094	2.70617	2.61869
gene10890	7.33521	6.48835	7.75733	8.00964	7.97756	9.25705	6.77518	7.21769	6.87418	8.46861	6.07232	6.67452
gene22641	0.036493	0	0	0	0	0.097219	0	0.045125	0	0.144498	0	0
gene26277	3.88424	6.52942	4.60916	3.94185	3.74627	4.06047	4.4351	2.6824	4.21802	6.1756	5.03498	7.21115
gene22648	0.031166	0.02487	0.022376	0	0	0	0	0	0	0	0.030462	0.030649
gene10899	17.6101	27.0453	22.2018	17.7825	19.5767	12.2994	18.8135	11.69	17.6237	22.956	21.5697	24.1506
gene26777	43.5349	50.7832	52.1204	42.2468	41.5937	28.2748	40.936	36.7074	42.0053	47.0215	39.5385	46.5285
gene8423	0.85165	0.926544	0.932661	1.00852	1.17877	0.801806	0.970599	0.693697	1.08746	1.14735	0.412647	0.976725
gene8422	25.7212	28.2497	24.7119	24.2978	25.6186	21.056	27.2397	28.841	25.2577	32.7061	32.7066	35.9779
gene26773	5.79221	5.67809	6.83365	7.34478	4.75366	5.35166	6.14189	6.49086	6.24061	5.99752	5.51663	5.77626
gene8426	1.50058	0.962474	1.55633	1.18042	1.49964	1.34739	2.0448	1.9584	1.53613	1.28924	0.845388	1.26025
gene8429	18.942	19.7068	20.9262	19.3727	19.2263	17.7095	17.7091	15.7068	17.402	20.5309	15.0429	16.4921
gene33655	0.841461	1.01883	1.16544	1.19309	1.43612	1.4032	1.01844	0.952139	0.992604	1.09404	0.877258	1.11585
gene18158	0	0	0	0	0	0	0	0	0	0.007936	0	0
gene33653	5.98581	3.41033	5.39505	9.00831	3.98065	20.3002	9.26958	9.27854	3.34926	0.942234	3.92747	1.9811
gene17320	24.0175	19.9663	21.4391	31.6817	49.6702	18.9914	40.1918	28.82	26.546	33.0696	38.2016	24.1052
gene26778	0.639871	1.78615	0.933335	0.997101	0.993916	1.54387	0.671145	0.868318	1.01739	0.931659	0.695417	0.756628
gene26276	40.7513	35.1171	37.9126	34.6681	35.8889	30.0061	37.3012	33.2593	41.0849	33.1332	46.4674	38.7248
Chenopodium_quinoa_newGene_13792	0.605338	0.217599	0.302978	1.55345	1.04624	0.886752	0.861201	1.05961	0.386891	0.583464	0.516148	1.14302
Chenopodium_quinoa_newGene_7631	10.7823	10.7722	9.39965	10.5718	7.77762	4.23678	8.04465	8.49662	7.86947	11.0033	6.90544	8.12092
gene53061	10.2634	10.3085	11.4764	10.2533	10.3172	6.74394	9.48759	9.51206	9.44512	10.4838	10.4604	9.65936
gene50671	5.33363	5.34804	5.95024	6.03312	5.63835	8.51719	7.15675	5.11325	5.67426	5.83592	6.44182	4.99399
gene44573	13.392	11.9042	11.4022	17.0524	13.417	21.3889	16.9125	15.5751	13.2629	13.9677	10.5664	12.0247
gene16992	4.05124	3.56894	4.93297	5.27315	4.74974	2.52198	3.96177	3.91165	4.00885	3.16236	3.34487	3.2731
gene18360	33.1159	42.5924	31.7702	29.2643	25.4444	16.515	27.5699	16.9346	28.5492	32.0437	28.7662	35.7423
gene18361	0	0.052178	0	0.105132	0.159866	0.215174	0	0.02514	0	0.186839	0	0.098211
gene18362	17.2622	14.0659	14.8384	13.9975	15.1742	17.4634	13.1901	11.5057	12.6239	14.82	14.4007	13.8523
gene18364	1.37172	1.33925	0.980138	0.809142	0.707995	0.250387	1.09363	0.420578	1.12051	1.93504	1.77708	2.06474
gene18367	0.058801	0.039948	0	0.046308	0	0	0	0	0.023472	0	0	0
gene18369	0.028502	0.09293	0.063891	0	0.030382	0.085232	0	0	0.030038	0	0.061046	0.103427
gene56542	0	0	0	0	0	0	0.024808	0	0	0	0.030768	0
gene56540	1.8917	1.97086	1.78414	1.941	1.10099	0.51156	4.38978	1.6066	1.44368	1.58245	4.68986	4.74099
Chenopodium_quinoa_newGene_7633	0.147301	0.135451	0.099833	0.066931	0.017953	0	0.345096	0.31718	0.054674	0	0	0.097389
gene50599	40.3489	27.5207	35.5653	46.2342	36.6127	53.1828	45.6576	54.589	39.1685	39.7598	30.9769	39.8071
gene10807	4.15676	2.66856	2.44709	4.50615	3.74113	3.39751	3.37711	4.51651	3.9189	3.83993	3.09626	4.72712
gene56547	0	0.013654	0	0.012935	0.012886	0.011464	0	0.013467	0	0	0	0
gene23119	3.43994	3.56291	4.36569	3.49669	3.50667	3.67545	2.61527	2.21625	3.06522	1.96729	1.78179	2.75718
gene23118	0.065183	1.41883	0.276223	0.167089	0.518856	0.149943	0.900193	0	0.295279	1.18077	0.065835	0.988393
gene56544	0	0	0.062199	0.213827	0.224949	1.9049	1.03759	0.313738	0	0	0.133118	0.175567
gene23110	2.07531	2.72585	2.13778	3.0237	2.27076	1.04672	2.04261	1.47432	2.17387	3.53186	1.69127	3.13063
gene23113	61.8482	63.5187	57.108	41.2104	44.8335	21.8352	51.8399	31.8673	56.7729	59.5871	63.969	73.2148
gene23112	0.358577	0.425581	0.230044	0.418722	0.050972	0.430641	0.126532	0.216917	0.200659	0.229562	0.138683	0.264397
gene23117	0	0.065594	0	0	0.061698	0	0	0	0	0	0	0
gene12698	5.56231	4.18073	4.90979	5.86553	4.80677	8.16501	5.09272	6.87369	5.42898	5.2457	5.48692	5.03827
Chenopodium_quinoa_newGene_11862	5.26425	5.61347	5.5967	5.19154	5.24149	3.96989	5.05727	3.45155	5.34578	3.90531	7.12262	6.85352
gene22349	7.09798	6.9919	7.71781	10.7892	8.32447	5.60801	8.77598	8.66925	8.78289	11.5137	7.73315	10.6999
gene10386	0	0	0	0	0	0.003052	0	0	0	0	0	0
Chenopodium_quinoa_newGene_11184	3.81407	4.2286	3.86011	4.80856	4.48898	3.24787	2.05368	3.60338	5.79495	0.620189	0.310583	0.914116
gene3379	0.231446	0.309446	0.436783	0.323157	0.246958	0.204549	0.210291	0.186011	0.103787	0.127929	0.199326	0.35739
gene10387	0.006231	0.006615	0.006565	0	0	0	0	0	0	0.006323	0.012587	0
gene3375	0	0	0	0	0	0	0	0.037556	0	0	0	0
gene3376	0	0	0	0	0	0	0.012411	0	0	0.034476	0.070803	0.052614
gene3377	0.991731	0.664298	0.653858	0.354391	1.14606	0.302954	0.26194	0.492585	0.760033	0.325394	0.44555	0.718114
gene3370	0.668396	0.436245	0.15573	0.758901	0.77537	0.123087	0.430967	0.421515	0.506205	0.432728	0.719221	0.561937
gene3372	0	0	0	0	0	0	0	0	0	0	0.056459	0
Chenopodium_quinoa_newGene_9570	1.14889	1.14906	1.43532	1.07962	1.42904	0.429231	1.54273	0.676596	0.856579	0.937615	1.0079	0.082264
Chenopodium_quinoa_newGene_9572	3.08321	2.65621	2.78924	3.25404	2.62007	2.45465	4.73476	4.44601	2.03141	3.63087	3.03865	3.21846
Chenopodium_quinoa_newGene_4548	0.139568	0.111302	0.16462	0.226963	0.268756	0.223586	0.113071	0.130174	0.280783	0.174958	0.168946	0.118047
Chenopodium_quinoa_newGene_9574	4.83467	5.80096	7.14129	9.40023	8.8497	6.89209	5.40882	5.6053	4.16676	3.86148	4.16291	4.72219
gene8358	4.5366	4.27097	4.29894	4.38446	4.46922	2.76732	4.00164	4.77403	6.13359	4.44621	4.38976	4.74657
gene28033	1.79449	0.683168	2.02869	0.358802	0.673094	0.616281	0.961149	1.03051	1.18246	0.488966	0.809326	0.45549
gene28032	1.03595	1.18932	1.30103	1.49679	1.35266	1.13931	1.34339	1.21516	0.820943	1.03198	1.24181	1.57165
gene28031	0.228101	0.043949	0	0.080772	0.207383	0.065442	0	0.136842	0	0.159051	0.072278	0.131232
gene28030	0.508422	0.76034	0.43793	0.417313	0.699405	0.29577	0.644188	0.4457	0.515855	0.842342	0.543428	0.819834
gene28037	3.72296	3.50441	4.12277	3.96317	2.87531	2.08911	5.52951	6.22797	2.40817	8.11693	4.97106	2.80265
gene28036	0.952803	0.59638	1.67303	1.49132	1.04478	0.805455	1.10207	1.90692	1.16975	1.03569	1.49763	1.48495
gene17819	0.334254	0.444814	0.31492	0.378467	0.341231	0.205379	0.361535	0.135464	0.386709	0.631933	0.36525	0.377727
gene17818	12.7213	12.3718	13.1744	10.7685	11.5686	7.64308	14.0031	9.48102	13.0449	13.3966	16.0974	13.9303
gene17817	35.5071	29.0531	32.3816	22.2802	25.4564	7.38442	31.8448	19.4407	29.829	32.4858	33.9843	31.2471
gene17816	1.31064	1.08714	0.70254	1.49665	1.61033	0.310144	1.96532	0.63136	1.42363	2.22541	1.46543	2.16012
gene17815	12.2518	10.0848	11.5128	22.7758	22.4154	23.4719	15.4864	20.5951	17.6728	21.0378	14.4572	13.7676
gene10381	0.006278	0.007901	0.059822	0.010013	0.009355	0.004994	0.024449	0.005712	0.005056	0.01384	0.008071	0.009058
gene17813	38.2677	27.5733	37.1661	47.7928	35.6387	87.6706	64.6474	51.5691	37.8004	30.3053	32.2838	32.263
gene17812	0	0.02036	0	0.085927	0.087591	0.538116	0.228448	0.272952	0	0	0.038724	0
gene17811	6.06296	7.0839	6.72438	4.42335	5.19993	5.95868	3.87006	3.64627	5.0593	4.77099	6.16937	6.16688
gene57763	0.415433	0.587755	0.427047	0.387207	0.330558	0.196771	0.196489	0.284837	0.445672	0.330741	0.252064	0.370063
gene57764	9.37097	8.29202	9.54394	10.7925	9.73621	8.12447	9.46762	8.49682	9.89624	8.10402	8.00468	7.78498
gene26278	9.11415	8.60271	9.80422	9.59105	9.45705	12.1606	8.84215	9.15563	7.66578	8.16748	9.59028	6.84999
gene52730	0	0	0	0	0	0	0	0	0	0	0.016609	0
gene52733	0.012496	0	0	0.070498	0.019506	0.012446	0	0.027252	0	0	0.050143	0.032265
gene27910	0	0	0	0	0	0	0	0.026397	0	0	0	0
gene52737	12.2402	14.1631	12.1587	9.93567	9.02332	2.53182	10.9243	5.77093	12.6282	16.6614	14.8513	13.4756
gene52736	58.7683	58.8506	59.7072	61.8842	60.1242	44.1522	57.1411	53.3133	59.0277	57.1983	54.7859	57.7925
gene52739	0.345114	0.158116	0.24637	0.210007	0.306756	0.230073	0.429535	0.156093	0.380043	0.280704	0.179657	0.300235
gene52738	15.4521	11.2026	17.7596	17.8709	14.7929	19.9489	18.2638	20.755	16.24	13.5835	11.9165	15.0159
gene29324	18.3879	20.7796	22.5235	25.0202	33.1959	20.9377	26.1011	16.0449	20.7875	35.7216	30.2025	29.7082
gene15415	2.33012	2.19828	2.32816	2.98136	2.28058	1.71402	1.71731	2.1654	2.02881	1.52515	1.6926	1.34634
gene15414	0	0.043906	0.065353	0	0.031078	0.040363	0.023136	0	0	0.041825	0	0
gene15417	38.9608	33.5094	33.5523	38.1977	49.3787	24.2796	33.0962	27.0285	33.9225	32.8895	33.8239	43.6037
gene15416	1.09031	1.07215	1.59692	1.78927	1.47827	4.97879	1.61054	3.58776	1.66659	1.92052	1.34544	1.5387
gene15411	0.041321	0	0	0.02092	0	0	0	0	0	0	0	0
gene15410	0	0	0.040435	0	0	0	0	0	0	0	0	0
gene15419	7.05072	5.26673	6.06027	15.4016	15.4474	30.5605	12.9461	16.2271	10.2706	13.9634	9.50765	8.94969
gene15418	3.2487	2.61151	2.23668	4.43248	5.64902	2.43673	3.29816	2.63797	3.09072	4.61719	4.82044	4.46815
gene51424	2.20868	2.42265	2.14847	3.3547	3.71227	1.6807	3.60453	2.31695	3.44066	2.32173	3.13821	3.52504
gene51425	2.19842	1.43198	2.10617	1.81544	2.12229	2.00516	2.07217	2.4026	1.64006	1.83427	2.09878	1.82697
gene14234	0	0	0	0.080106	0	0.380276	0.091693	0.143008	0	0	0	0
gene51427	0.720774	0.61997	0.702092	0.535869	0.69979	0.306059	4.18563	3.2863	0.509199	5.94006	4.65545	2.04412
gene51420	0.474937	0.927123	0.898404	0.448052	0.289697	0.354805	0.622111	0.284972	0.186788	0.487893	1.10482	0.831522
gene51421	0	0	0.059738	0	0.103368	0.090324	0.263166	0.134193	0.14099	0	0.114921	0.139134
gene51423	0	0.046308	0	0	0.35662	0.030793	0.218124	0	0	0.394506	0.458887	0.395357
gene51428	49.7063	61.4281	55.5437	32.6282	32.9304	19.0879	27.8505	19.3563	43.2318	37.5791	40.3557	45.9958
gene51429	1.60818	1.27355	1.18301	1.98968	2.71632	3.12248	1.99539	2.0852	2.09439	1.00394	1.10707	1.1961
gene52886	35.4445	39.4262	32.5948	29.3188	37.2839	19.7028	25.48	18.7461	26.3144	37.1555	37.6443	43.3923
gene52883	0	0	0	0.008733	0	0.026535	0.023774	0	0	0	0	0
gene52881	5.00498	3.06729	2.77131	6.78407	5.2942	12.2451	6.69501	7.70205	4.61879	6.03196	8.10278	6.9905
gene52880	0	0	0	0	0	0	0.050389	0	0	0	0	0
gene52889	80.6898	54.0751	72.7761	45.6879	49.7504	20.0696	51.986	62.5954	59.5689	60.6818	64.0647	66.4493
Chenopodium_quinoa_newGene_8629	0.250175	0	0	0	0	0	0.091724	0	0	0	0	0
Chenopodium_quinoa_newGene_8627	0.100477	0.197192	0.122533	0.100587	0.089269	0	0.065541	0.051937	0	0	0	0
Chenopodium_quinoa_newGene_8626	1.05914	0.658883	1.18283	0.429329	0.75354	0.30452	0.772211	0.742003	0.836553	0.95654	0.510183	0.477968
gene28695	14.1321	9.84401	12.5608	11.8747	9.61987	11.4078	9.83862	11.71	11.4599	12.1538	12.7258	10.8038
Chenopodium_quinoa_newGene_8623	0.206334	0.076039	0.099282	0.13746	0.163697	0.387051	0.242551	0.363562	0.243058	0.069014	0.075527	0.086429
Chenopodium_quinoa_newGene_8622	3.77536	2.82737	3.62138	5.64096	4.44313	3.92244	6.46127	4.18389	4.4066	2.82139	2.3905	2.89225
Chenopodium_quinoa_newGene_8621	2.33588	2.29544	2.24374	2.73009	1.44251	1.53633	2.04549	2.20857	1.81822	1.96737	1.00881	1.76133
Chenopodium_quinoa_newGene_8620	0	0	0	0	0	0	0	0	0	0	0.826474	0
gene29342	0.744658	0.578757	0.630481	0.443042	0.734427	0.807061	1.00845	0.827382	0.695039	0.815203	0.770462	0.854407
gene29343	0.105356	0	0	0.141312	0.088337	2.97756	0.106687	0	0.100536	0	0	0.167282
gene29341	18.6668	17.8198	15.1204	11.8304	8.6944	2.31641	10.7102	13.0688	13.1528	15.1271	12.0715	11.5968
gene29346	4.9229	4.23716	5.03331	6.07124	5.54317	4.01234	5.59699	4.9401	5.9004	4.31006	4.64449	5.09005
gene29347	0.504064	0.522443	0.319592	0.993487	0.54996	0.311583	0.543909	0.26896	0.199369	0.464051	0.388869	0.432807
gene29344	0	0	0	0.120584	0	4.9217	0	0	0	0	0	0
gene29345	0.722387	0.588071	0.913572	0.898847	0.421127	0.284577	0.483687	0.440053	0.575959	0.503937	0.369173	0.642642
gene29348	0	0	0	0	0	0.103316	0	0	0	0	0	0
gene40501	0	0	0	0	0	0	0	0	0	0	0.09001	0.09651
gene40503	8.09684	7.72387	8.17888	7.1084	5.61583	5.016	8.39228	9.5054	8.38277	7.87517	5.86161	7.2355
gene51280	14.3858	11.9418	17.2235	11.3547	10.3551	12.3191	12.4319	10.4864	13.8502	11.735	10.9115	11.5963
gene51281	0.974375	1.81079	2.08002	0.257768	2.29556	6.93995	3.85117	2.34809	0.617128	2.96678	0.204984	3.84938
gene28966	9.46219	9.33938	8.81543	8.04196	9.07276	10.4536	6.90441	8.05424	8.2241	8.54901	8.05838	7.2879
gene28961	5.33981	5.01133	4.78962	5.40953	5.03009	2.30466	5.08977	3.56883	5.20095	4.73272	3.83867	4.51101
gene28960	0.079737	0.033863	0	0	0.03582	0	0.058266	0	0	0.040457	0	0
gene28962	3.94417	5.50102	3.47676	4.81045	5.72977	4.07045	5.21296	3.49633	3.49588	5.01312	5.01627	6.41325
gene77	0	0	0	0	0	0.122982	0	0	0	0	0	0
gene28969	6.50795	6.38181	7.18477	8.92266	8.1085	8.22366	10.1431	12.3503	6.53721	4.81571	4.67813	4.45848
gene28968	0.121181	0.076278	0.322692	0.132278	0.069413	0.080354	0.130765	0.06948	0.191499	0.2317	0.263525	0.057236
gene58562	22.7223	36.181	28.5086	46.175	39.9608	49.1965	37.52	24.9142	25.7957	37.5378	27.2006	31.5434
gene58563	13.9273	24.3419	13.3884	11.642	14.0146	6.4923	11.8517	8.10005	13.1774	16.0257	12.7224	14.1261
gene58560	8.49476	7.78144	9.06779	10.4052	8.49554	12.5251	9.35	10.5196	9.15806	8.04792	6.69105	9.05955
gene25518	0.735536	0.862331	0.674572	0.557181	0.990396	0.077822	0.89643	0.393989	0.897412	0.988943	2.2681	1.23201
gene58564	14.439	13.84	14.9512	14.4133	13.6676	10.1057	13.8474	14.6316	14.291	15.6643	13.7253	16.3513
gene58565	1.55268	2.37727	2.07104	1.84576	2.60623	1.36776	1.90324	1.84747	1.54008	1.94876	1.88515	1.69669
gene25513	2.27061	1.90017	2.54204	2.62206	2.27936	2.28392	2.33914	2.56288	1.64522	2.12713	1.75982	1.939
gene25512	18.688	21.8838	17.9556	13.7714	18.9418	10.3178	17.6923	11.6721	18.2708	18.6715	18.1069	24.1078
gene58568	1.70442	2.12737	2.70666	1.9306	2.08585	3.4397	2.05058	2.53909	5.28206	2.06716	2.40269	2.8114
gene58569	97.4623	151.109	91.0284	63.0762	63.3237	22.7352	56.0579	30.3852	73.0352	111.821	104.012	113.797
gene25517	0.780747	0.685966	0.849415	1.06559	2.73335	2.60886	0.796093	1.35041	1.54335	1.29245	1.49833	1.7256
gene25516	0.202334	0.105945	0.187021	0.18594	0.521691	0.075695	0.082647	0.080934	0.305431	0.178211	0.052221	0.26638
gene25515	0.441495	1.05475	1.0152	0.795215	0.908076	0.960192	0.661851	0.075481	0.402686	0.979611	0.749861	1.85899
gene2969	0	0	0	0	0.007847	0	0	0.008519	0	0.012286	0	0
Chenopodium_quinoa_newGene_11943	0	0.070714	0	0	0	0	0	0	0	0	0	0
Chenopodium_quinoa_newGene_11942	0	0	0.200436	0	0	0	0	0	0	0	0	0
gene50773	0	0	0	0	0	0	0	0	0	0	0	0.022773
Chenopodium_quinoa_newGene_11946	0.118494	0	0	0.118027	0.133153	0	0	0	0	0.321716	0	0
Chenopodium_quinoa_newGene_11945	6.04385	5.64764	6.19194	4.46074	3.47348	3.06419	2.44537	2.00138	5.59758	0.179778	1.05031	3.76461
Chenopodium_quinoa_newGene_6821	0	0.031996	0	0	0	0.02159	3.44168	0	3.92924	0	0	0.559746
Chenopodium_quinoa_newGene_11949	1.86288	1.80964	1.55773	1.66208	1.7003	0.750065	2.35988	2.97083	1.56277	2.23219	1.67788	2.00769
Chenopodium_quinoa_newGene_11948	1.90651	2.76314	2.53934	3.38857	2.5628	2.92826	2.28407	2.92853	2.63546	2.69489	0.313618	1.47428
gene55050	0	0	0	0	0	0	0	0	0	0	0.024713	0
gene55053	0	0	0	0.480249	0	1.69462	0.26953	0	0	0.119621	0.143706	0.107365
gene55052	0.726106	0.613218	0.798574	5.20101	5.15545	39.5658	3.02602	2.58513	1.55383	0.81661	1.31734	1.82183
gene55055	22.3521	17.9872	25.9092	32.8865	30.6013	45.9765	28.9209	45.4348	27.2333	23.8229	25.2253	25.4997
gene55054	4.20878	3.51883	4.54373	3.83451	4.35397	3.28519	3.58798	2.82049	3.39371	3.21925	3.13134	3.00662
gene55057	0.70824	0.307616	0.544859	1.2809	1.05217	0.778269	1.31108	1.12628	0.915148	1.0279	0.975848	1.11757
gene55056	4.14468	4.68967	5.10634	5.69992	5.01974	5.32391	4.34702	4.66698	4.78723	6.03634	3.74024	4.52718
Chenopodium_quinoa_newGene_13549	0	0	0	2.49472	7.25504	0.929684	0	0	2.25031	1.75909	2.29765	0.270822
Chenopodium_quinoa_newGene_13548	0.253023	0.605258	0	0.727521	1.7934	0.703696	0.200605	0.421608	0.305078	0.314931	0.758467	0.851994
gene54908	0	0.04736	0	0	0	0.042087	0	0.034435	0	0	0	0
gene54909	24.2518	23.1262	26.8058	33.5889	30.6635	25.3582	28.0499	34.5584	27.2101	23.4907	23.9561	27.496
gene54904	88.3396	80.084	74.8055	79.6171	90.8202	40.4938	63.1358	52.9501	77.203	79.9062	78.4659	112.134
gene54905	1.23	1.18292	0.843022	1.34952	0.689007	0.480644	1.48922	1.29336	0.726532	1.25374	1.18884	1.59047
gene54906	0.033	0	0	0	0	0	0.069238	0	0	0.036137	0.035848	0
Chenopodium_quinoa_newGene_13542	0	0	0.19573	0.364326	0	0	0	0	0.116872	0	0	0
gene54901	1.60557	1.15462	1.64112	1.92489	1.4396	1.55602	2.3487	2.27317	1.36494	1.39862	1.55825	1.65096
gene54902	1.16502	1.15151	3.32482	1.74077	0.301579	1.33013	1.52859	1.81778	1.07998	1.19325	1.12407	2.15536
gene54903	9.42005	9.32685	10.3705	7.91888	6.91354	7.76718	8.60908	5.90079	8.00529	9.66244	8.78698	8.31134
Chenopodium_quinoa_newGene_1858	0	0	0.009341	0	0	0	0	0.119501	0	0.176165	0	0.056136
Chenopodium_quinoa_newGene_6809	0.665831	1.59865	0.800695	1.63215	1.40103	1.14276	1.08646	0.648458	0.863502	0.792077	0.888174	1.38387
gene10137	0.028413	0	0	0.063821	0.037296	0.021434	0	0.037513	0.036997	0.111803	0.089851	0.073253
gene10130	0	0	0	0.103982	0.011812	0	0.003229	0.048405	0	0.013213	0	0
gene10132	0.166123	0	0.106338	0.052319	0	0.040128	0.078751	0.148921	0.050069	0.063897	0.046857	0.118657
Chenopodium_quinoa_newGene_4811	0	0	0	0	0	0	0	0	0	0	0.045955	0
gene10139	0.068228	0.146241	0.181697	0.19228	0.569957	0.142945	0.036217	0.090079	0.076549	0.190739	0.248367	0.214675
gene10138	37.6848	38.8966	34.512	17.7897	15.4581	2.57966	15.9555	7.93621	30.915	29.8454	27.8641	40.261
gene21048	0.08431	0	0	0.022219	0.034262	0.04831	0.081663	0	0.067974	0.129922	0.199137	0.140793
Chenopodium_quinoa_newGene_4547	4.18443	3.42278	5.17471	5.21866	4.52343	4.98521	4.13278	5.65619	3.53246	4.44818	4.36532	4.81356
gene1264	0	0.078786	0	0.205197	0.342316	0.949351	0.234628	0.079561	0	0.347547	0.144999	0.086429
gene1265	32.2525	33.1487	52.3813	73.1213	99.4148	85.4622	62.8816	86.825	55.6037	60.253	52.0938	56.511
gene1261	0.204341	0.146195	0.185324	0.15405	0.236081	0.204116	0.036898	0.157909	0.171143	0.194752	0.095456	0.347766
gene1263	9.63848	10.3433	9.74079	11.2774	10.5122	9.34881	10.4689	10.7162	11.6861	9.74296	9.46759	11.4951
Chenopodium_quinoa_newGene_1857	0.560066	0.854837	1.25913	0.518072	1.11158	0.333891	0.723975	0.707357	0.557997	0.930989	0.656476	0.259252
gene1268	105.106	119.178	104.973	94.5548	94.4918	63.5489	84.1518	76.436	83.0446	116.974	112.779	143.313
gene1269	5.23474	5.24714	4.95346	7.95388	5.28599	7.39303	7.2472	8.61521	5.23895	8.0245	4.39123	5.63111
gene20235	6.25694	6.53557	7.56944	7.30297	6.8748	7.01693	8.36546	8.09566	6.02101	7.50115	6.9012	7.20412
gene34686	0.17132	0.091628	0.218051	0.175063	0.178174	0.067358	0.073693	0.082572	0.167726	0.077717	0.197063	0.141205
gene380	0.802047	0.541917	0.62024	1.09823	0.384518	0.973329	0.778104	1.27056	0.85998	0.382017	1.24414	0.678026
gene385	0	0	0	0	0	0	0	0	0.015812	0	0	0
gene384	0.320704	0.28948	0.427029	0.108486	0.25006	0.482676	0.206619	0.237892	0.191314	0.289487	0.152106	0.485052
gene387	0.610365	1.07223	0.776665	15.7797	2.59239	226.092	10.7191	14.5503	1.35707	1.83702	1.14812	1.76124
gene386	1.93199	3.29347	1.50726	2.04714	2.58383	1.5429	1.78091	1.06448	1.63889	2.66847	2.49176	3.99283
gene388	4.55056	4.46068	6.82461	35.1175	22.317	50.1846	30.2759	41.9492	17.1986	6.26543	3.07944	6.86542
gene36547	5.43401	6.0118	5.88238	5.78231	6.4558	5.93878	4.8527	4.34792	5.47506	5.36266	4.40373	4.81577
gene44996	5.00338	6.23111	6.07263	4.91848	6.00108	4.58628	5.49152	6.37081	4.70928	7.9494	4.52561	7.24245
gene44994	0.466377	0.7304	0.811125	0.546701	0.809801	0.353963	0.442709	0.480339	0.560645	0.669693	0.567361	0.521694
gene44995	2.71725	3.55766	3.65416	1.9381	2.45645	0.262402	1.71221	0.906828	2.95335	3.73608	2.78866	2.71879
gene44998	0	0	0	0.042519	0.182648	0.091981	0.121614	0	0.078909	0	0.054823	0
gene44999	1.05333	0.911335	0.029642	1.0609	0.779575	0.455653	1.11498	0.726428	0.791769	0.878635	0.943862	0.880829
gene28121	0.002417	0.025067	0.106628	0	0	0.092254	0.059934	0.122421	0.042129	0.124413	0	0.071567
gene45025	10.8631	18.4133	11.4016	6.47229	6.74886	6.18723	8.15638	4.87671	9.59574	13.3533	10.289	10.2279
Chenopodium_quinoa_newGene_6706	8.50261	6.95492	5.88256	9.02757	9.89655	4.84074	7.64353	7.67878	9.40444	6.84936	6.36606	8.59226
gene45026	0.887019	0.836776	1.09345	0.346977	0.238805	0.195367	0.538896	0.432669	0.92016	0.598348	0.351796	0.710695
gene45021	4.21843	1.26934	1.14423	2.95938	4.69114	4.99962	2.92644	2.06165	1.51384	0.630923	1.95906	0.654131
gene45020	0.424603	0.311484	0.413992	0.259493	0.560693	0.181656	0.312356	0.254873	0.375159	0.256167	0.279296	0.140231
gene45023	1.2813	0.976127	1.04969	1.58807	1.35972	0.841341	2.14963	2.29445	1.45846	0.848579	1.24593	1.30808
Chenopodium_quinoa_newGene_1575	4.74999	5.5871	4.62479	5.25256	5.33241	3.98581	4.06849	3.6076	4.81858	3.88687	3.20421	4.66979
gene28122	7.78912	5.68807	6.69702	8.31489	7.4507	8.31674	10.583	12.1111	8.16258	7.59927	7.65169	6.3622
Chenopodium_quinoa_newGene_1576	0	0.066727	0.235201	0.144968	0.039389	0.895421	0	0.132686	0.069222	0.02881	0	0.105046
gene11368	0.359143	0.56293	0.517693	1.2142	0.91566	1.11899	2.27004	1.42615	0.388172	0.97325	0.960941	0.862621
Chenopodium_quinoa_newGene_1577	3.12268	2.84677	2.79852	2.95877	2.55623	1.32521	3.53326	2.62026	2.44127	4.03079	2.94267	3.29336
Chenopodium_quinoa_newGene_6591	0	0	0	0	0	0	0	0	0	0	0	0.020553
gene35231	2.46772	2.35718	2.30768	2.5208	3.55685	2.7019	3.11313	2.24209	2.30276	2.28771	2.95451	2.44461
gene658	1.25061	0.334397	0.335568	1.11212	6.61818	4.98498	1.11583	0.982233	0.989937	0.415058	1.90869	1.62399
gene35236	2.77718	2.32648	2.03593	3.12825	2.86686	1.38457	1.94915	2.97643	2.23956	2.01288	1.69371	2.85902
gene35234	29.4121	25.6447	28.608	27.8185	29.8501	27.759	27.4292	30.3605	25.7239	29.851	25.9138	25.3278
gene653	0.839702	0.6245	1.00018	0.964551	1.28939	0.314197	0.897136	0.782949	1.07259	0.519342	2.5117	0.747876
gene651	2.40621	0.682355	0.416666	1.60414	2.40782	0.400192	0.374857	0.806515	1.84957	0.268856	1.02637	1.3775
gene654	43.5727	43.5713	45.9041	34.7646	42.0955	14.315	32.9325	28.3107	47.9696	41.5332	44.1928	45.7524
gene28129	11.4126	7.66904	8.36057	9.94995	8.79532	12.4654	9.73578	9.26225	9.92644	8.23459	9.89597	9.48535
gene28172	0.278173	0.320279	0.273015	0.499709	0.252393	0.300493	0.374567	0.430503	0.368071	0.334413	0.165614	0.168569
gene28128	0.203145	0.446786	0.498832	0.269139	0.708619	1.08978	0.539003	0.313755	0.42186	0.419484	0.774535	0.869274
Chenopodium_quinoa_newGene_6590	0	0	0	0	0	0.020981	0	0	0	0.033828	0	0
gene1643	8.87033	11.8704	9.46654	3.85677	3.87784	1.49357	4.16196	2.68371	5.65903	8.54804	14.046	9.71213
gene29834	3.21129	1.83612	3.09944	2.83839	3.41496	2.79444	2.8981	4.07231	3.4067	3.11853	3.09653	2.64841
gene20230	4.2809	4.48441	4.62527	3.35253	3.75278	2.73844	4.79883	2.77208	2.81347	3.22451	4.08556	2.27098
gene16718	0	0	0	0	0.018919	0	0	0	0	0	0	0.052328
Chenopodium_quinoa_newGene_1240	9.17739	6.50903	8.99362	12.107	8.69799	5.14043	15.1003	14.2962	10.5994	13.2699	8.27641	7.21864
gene29837	6.16988	6.79638	6.00917	5.24124	7.40383	8.64457	5.75195	3.56454	5.55382	5.74199	5.26435	5.03947
Chenopodium_quinoa_newGene_6596	2.27126	3.1841	1.16405	0.848901	0.588152	0	1.13868	0	1.43807	2.76321	3.10497	1.54783
gene20381	0	0	0	0	0.03176	0	0	0	0	0	0	0
gene45779	0	0	0.214574	0.046133	0.125936	0.202129	0.133487	0	0.127765	0.04348	0.064915	0.043541
gene50091	0	0	0.052877	0	0	0	0	0	0	0	0	0
gene38658	1.48651	1.17362	1.70193	1.80386	1.53572	2.41245	1.75512	1.94513	2.17901	1.26317	1.78022	1.38108
Chenopodium_quinoa_newGene_1245	0.137059	0	0.149392	0.203371	0.119283	0.454983	0.03963	0	0.33626	0.135096	0	0
gene42279	3.07015	2.42864	2.96337	4.2791	3.25597	5.03039	3.18856	3.77717	4.00515	3.71636	2.71043	3.46409
gene42274	19.42	29.009	19.1715	13.7413	16.3473	7.26247	17.6425	9.30512	16.5783	21.4326	19.9652	24.1857
gene42277	6.46898	5.54817	8.69073	5.17388	4.59228	4.03681	5.98137	7.10289	6.4345	8.17015	7.28273	8.83933
gene42276	3.80057	3.95394	3.88152	6.43973	6.18233	2.60687	5.98989	5.61	6.22178	6.46235	5.53371	8.36628
gene42271	5.05561	3.9632	5.12017	6.82765	6.12501	6.18658	5.58829	6.06275	5.4931	3.71045	4.57141	3.31347
gene42270	0	0	0	0.069733	0.073009	0.180716	0	0	0	0	0	0.064703
gene45958	140.412	151.018	133.213	108.946	114.233	74.3048	103.848	81.189	128.173	127.167	137.566	161.56
gene38659	102.171	131.148	106.258	83.3276	98.2495	62.8982	75.5761	58.5223	79.0041	110.9	112.367	114.119
gene48338	14.279	13.0976	14.2921	16.0723	13.4895	15.1255	15.9853	14.6705	14.4208	14.0048	12.439	15.1985
gene48335	0.211657	0.281686	0.183969	0.038957	0.139809	0.130276	0	0.082499	0.0568	0.333986	0.138648	0.488339
gene48332	46.7897	54.9337	50.6863	39.8884	38.4757	29.6729	41.0776	30.1175	41.5031	49.0475	45.8468	47.0786
gene48333	4.93882	5.8745	4.68679	3.71195	5.88617	1.89288	2.94377	1.42	3.90079	5.29009	5.5328	8.34328
gene48330	0	0	0.111522	0	0	0	0	0	0.024587	0.122248	0	0
gene2105	0.199315	0.110866	0.62285	0.488869	0.703504	0.779342	0.489339	1.09654	0.670617	0.48214	0.374417	0.157781
gene34546	0.622349	0.58059	0.683095	0.853346	1.00329	0.518949	0.926594	0.419186	0.601559	0.743828	0.571231	0.53002
gene2101	60.4495	68.6781	64.2755	52.9547	64.796	26.5972	52.4922	38.7442	52.6381	81.1682	74.204	103.016
gene2103	0.139465	0	0.438015	2.08175	0	0.531417	0.130284	0	0.569884	0.132946	0	0
Chenopodium_quinoa_newGene_10896	0	0.016448	0.016322	0.092605	0.102349	0.281497	0.040583	0.394177	0.074528	0.062883	0	0.030489
gene34549	1.74737	1.93528	1.81982	1.36153	1.41894	0.919022	2.21717	1.23402	1.80543	1.68875	1.55438	2.13964
gene2108	0.034295	0	0	0	0	0	0	0.085796	0.060449	0	0	0
gene2109	7.78275	7.68176	9.35238	10.2299	8.9145	11.7115	8.53985	8.96542	8.56923	8.73137	8.29018	8.51072
gene8414	0.031365	0.041111	0.023205	0.060689	0.018082	0.044274	0.029946	0.00498	0.070191	0.065992	0.055701	0.008958
Chenopodium_quinoa_newGene_11234	0.779512	1.06216	0.431646	1.14431	0.509671	0.256047	1.24693	1.25217	1.07396	1.14354	0.885759	0.644815
gene49429	5.40497	4.43093	5.4453	7.07165	4.67115	6.29343	5.98218	5.21753	5.10052	5.79079	4.87089	4.89112
gene31075	1.61994	1.08901	1.82956	1.36271	1.4577	0.863259	1.98049	1.32982	1.78559	1.94921	1.44757	1.41527
gene31074	33.4795	20.8251	27.6976	44.3039	41.3518	29.6972	36.0054	41.1255	33.3845	26.3557	26.4177	35.1728
gene31076	0.15183	0.192163	0.370822	0.166538	0.256728	0.08063	0.320331	0.241237	0.132498	0.71616	0.24273	0.629391
gene31071	1.25447	1.93499	1.41974	1.10862	1.17604	0.531186	1.06598	0.98383	1.32045	1.53876	1.7187	1.91016
gene47310	39.3728	20.0705	31.8168	22.7659	22.5409	17.5767	27.1392	33.9427	19.1195	40.0702	223.741	28.4388
gene31073	5.35553	4.381	4.45046	5.81125	5.56556	7.01962	6.71509	8.02352	4.84108	4.39397	6.26708	7.65141
gene31072	4.04766	3.8677	4.63109	4.51813	2.62331	2.72594	3.14042	3.67429	4.49015	3.91618	2.90471	3.98078
gene47319	0.689088	0.496871	0.558377	0.532936	0.660592	0.252117	0.738482	0.360108	0.468297	0.614958	0.813721	0.550678
gene47318	11.3267	11.972	11.658	11.4826	11.3918	7.72561	10.6406	10.8869	9.97108	13.2104	10.4044	13.5003
gene42899	26.9345	36.6472	27.5526	7.10127	9.95042	3.27003	26.5068	1.29045	17.076	46.3332	50.2613	39.3689
Chenopodium_quinoa_newGene_13385	1.21808	0.733204	0.703801	1.63283	0.616745	0.631505	0.343057	0.505688	0.657798	0	0	0.333415
gene3435	2.71377	2.60789	2.91108	3.18804	3.18119	3.51794	2.98568	2.70582	2.60329	2.7726	2.46365	2.14808
gene21596	5.03577	3.88182	4.66316	4.91495	4.70753	4.24557	4.22045	4.50514	5.1003	3.35163	3.33975	4.01562
gene42891	7.01266	7.64465	8.00684	7.23936	5.71408	10.211	8.78214	7.46994	7.62352	7.59755	7.73828	7.80239
gene42890	55.6698	58.0638	44.3344	57.3176	62.0797	28.0059	56.7989	39.4395	57.0636	60.8553	65.1181	86.3917
gene42893	3.39475	2.67735	2.75759	11.5943	8.99346	16.2279	4.07601	8.27852	6.46152	3.3889	1.2502	3.3073
gene19299	7.80428	8.23319	9.20323	7.86054	8.45267	7.06325	8.12809	8.10644	9.07473	8.87446	7.42109	8.00248
gene15640	4.71563	4.80483	5.58225	4.48763	5.86334	2.76132	4.65781	3.73115	4.27675	5.34368	4.45181	4.39838
gene19298	120.269	84.4782	91.7826	260.856	220.595	356.689	220.363	255.615	172.582	134.313	116.039	129.086
gene15642	0.711039	0.535262	0.875493	0.773814	1.07927	0.751993	0.603509	0.803046	1.0055	0.638613	0.78072	0.816367
gene21592	6.40325	5.97705	6.38008	5.24796	6.60663	3.70494	4.54676	5.29913	5.54625	7.02277	6.7835	6.83448
gene15629	2.35846	1.40818	1.78043	1.57882	1.76864	2.1262	2.5717	3.04929	1.90909	2.09812	2.0524	1.93806
gene42742	0.793017	0.657791	0.480354	0.983806	0.446637	0.414958	0.402969	0.68734	0.740615	0.451677	0.708463	0.935113
gene21591	26.0361	27.8354	28.3475	20.6063	21.8274	8.55347	21.0217	17.6549	24.761	23.6072	25.3718	25.2697
gene18771	34.8081	36.2516	35.2188	23.5853	27.301	16.4843	23.9558	20.7837	29.1982	35.4026	33.4669	33.5094
gene15645	7.42423	7.79952	7.71624	9.50456	7.99493	11.0218	7.39957	9.67694	7.62105	8.24874	6.52189	7.45124
gene22998	5.62378	4.33059	5.85692	6.46884	6.35325	9.34452	6.41737	6.25383	5.795	5.50936	6.65893	4.55953
Chenopodium_quinoa_newGene_6497	6.27434	6.31466	6.46185	9.15694	6.71078	4.45324	8.4882	7.72262	7.14883	6.89097	6.0173	7.97588
gene22999	13.6553	11.4802	13.6284	12.2257	14.6901	16.7762	15.0918	16.3663	14.4813	15.1239	14.4102	15.5664
gene37895	5.75814	5.28354	5.10717	6.98301	5.81599	8.41182	6.03828	7.28883	5.65708	5.18059	4.93733	5.80001
gene37894	7.95308	7.27668	7.75959	7.76744	10.5113	13.0535	9.62171	11.0365	6.85295	7.04121	8.65909	10.1272
gene4625	6.72409	5.75779	7.40877	8.48228	7.20025	8.10249	7.36132	9.67719	7.71648	5.9895	7.74238	7.2646
gene4624	16.5065	17.5308	17.54	11.0644	11.9148	7.89801	11.1001	8.46796	12.9234	10.1314	12.5294	9.77031
gene4622	0	0.149323	0	0	0	0	0	0	0.081063	0.05067	0	0
gene4621	0.499744	0.319213	0.37775	1.16784	1.24256	1.30327	0.852378	0.824381	0.871265	1.24599	1.16721	0.89846
gene4620	2.30174	2.44141	2.58373	2.42978	2.28605	2.7185	1.76681	2.35159	2.35927	2.05296	1.95188	1.90794
gene19297	2.93345	4.3163	3.69304	4.87912	4.78051	3.0446	4.3689	3.32113	3.74707	5.09557	3.82401	4.08136
gene4629	14.4956	13.5978	16.9458	14.4756	15.3486	17.4314	17.7222	13.599	13.7801	17.4958	19.7173	17.0263
gene19296	0	0	0	0.042927	0	0	0	0	0	0	0	0
gene21599	0.113125	0.175274	0.055878	0.106865	0.297737	0.911826	0.137832	0.353487	0.11244	0.099278	0.124995	0.26657
gene21598	0.148094	0.274867	0.203341	0.28383	0.3054	0.062422	0.179689	0.128869	0.218436	0.433219	0.118452	0.344861
Chenopodium_quinoa_newGene_6885	0.820435	0.160425	0.609824	0.490355	0.276468	0.377291	1.42275	1.68673	0.192663	1.74283	0.964547	0.740096
Chenopodium_quinoa_newGene_6884	7.5147	6.34376	7.85074	6.77873	7.97504	2.65632	7.13894	6.74566	7.70653	7.3822	7.04553	6.96911
Chenopodium_quinoa_newGene_6887	2.51177	2.45362	2.52909	2.1182	1.9991	2.17368	2.75395	1.97275	2.04881	2.61487	1.80938	1.91427
Chenopodium_quinoa_newGene_6886	1.76233	1.55612	2.52206	1.63428	1.3762	0.501934	1.494	1.3645	1.30158	1.45362	1.3947	0.908558
Chenopodium_quinoa_newGene_6883	0.85031	0	0.294834	0.106152	0.12521	0.173893	0.440956	0.308791	0.12085	0.107701	0.511777	0.620279
Chenopodium_quinoa_newGene_6882	0.561202	0.187204	0.153157	0.800773	0.59005	0.947853	0.394132	0.286453	0.232254	0.128857	0.410356	0.235993
Chenopodium_quinoa_newGene_6889	1.08505	1.59726	1.04434	1.10465	1.62563	1.19615	1.29158	1.74998	1.71438	1.08311	1.04291	1.51725
Chenopodium_quinoa_newGene_6888	0.212673	0.230681	0.077919	0	0.289836	0.714308	0	0.395771	0.216776	0.574549	0.133794	0.154654
gene8912	13.6658	16.7174	16.4133	16.981	17.9319	19.6014	16.2394	15.8307	14.4069	13.6691	14.8345	12.9059
gene26062	0	0	0	0.068943	0	0	0	0.031495	0	0	0	0
gene12315	4.33157	3.19394	4.50633	5.40222	6.9247	7.17702	4.88955	5.33151	4.98889	4.80619	5.06135	4.9828
gene26060	21.9641	18.1575	18.8887	21.9715	18.8085	19.8025	19.0123	15.3919	17.3193	17.0554	18.3354	23.8988
gene35794	2.62687	3.58866	3.06358	3.37015	2.72562	3.04363	4.06739	2.31976	2.61788	2.68348	4.09864	2.80227
gene8916	1.24982	1.21982	1.19578	1.82472	1.89439	2.71998	1.41622	1.20275	1.19548	1.65367	1.38174	1.69117
gene35790	20.2114	27.0022	23.5807	21.9133	22.4296	28.9326	26.0276	15.5679	18.9584	19.5638	21.2266	18.0328
gene35791	1.85544	2.61798	2.12548	1.62085	2.29728	1.12292	1.77535	1.00556	1.23567	2.12391	2.22859	3.27538
gene35793	11.6913	10.9858	14.8974	13.0854	11.4862	13.2637	12.0663	14.0158	13.2398	11.741	10.3491	8.84592
Chenopodium_quinoa_newGene_6492	0.235962	0	0.272272	0	0	0	0	0.089393	0.447041	0.134925	0	0.346984
gene34683	3.39838	3.12998	3.9312	3.8886	3.96073	4.77726	3.43901	3.81948	3.05922	3.4162	2.57335	2.73244
gene20375	2.20075	2.38867	2.46932	2.78407	2.9223	1.48851	2.81894	2.26078	2.93892	3.11763	2.50263	2.98519
gene51537	0.277985	0.168436	0.316548	0.776246	0.617481	2.12796	0.623113	0.956686	0.41419	0.054925	0.158187	0.263676
gene1493	0.039605	0	0	0	0	0	0	0	0	0	0	0.08445
Chenopodium_quinoa_newGene_3639	4.20323	3.88643	3.59947	4.45318	3.73257	2.73774	3.34707	3.20878	3.10545	3.38601	2.63186	2.85543
gene24710	0	0	0	0	0	0	0.024947	0	0	0	0	0.003608
gene31272	5.32376	4.54859	5.6368	4.91716	5.13478	3.96092	4.31121	4.02221	4.22728	4.22876	4.7054	4.23282
Chenopodium_quinoa_newGene_3635	0	0	0	0	0	0.166025	0	0	0	0	0	0
Chenopodium_quinoa_newGene_3634	2.6961	2.42909	3.18841	4.90647	5.81317	7.83235	3.50285	3.35428	3.63323	2.8148	2.73074	3.6207
Chenopodium_quinoa_newGene_3637	65.1305	29.3357	64.4989	37.2577	34.549	35.3034	42.2647	52.269	67.7363	49.3518	42.9119	55.491
Chenopodium_quinoa_newGene_3636	35.9446	39.8061	70.3551	74.7874	137.968	128.078	86.3969	120.47	80.9976	52.2111	56.0419	49.1114
Chenopodium_quinoa_newGene_3631	0	0.383816	0.152956	0.082323	0.370466	0.069623	0.035284	0.186789	0.303588	0.067769	0.392966	0
gene1491	35.8219	34.3638	39.568	42.7877	38.0852	54.2236	42.3221	50.2945	38.9838	37.9489	36.0743	32.1211
Chenopodium_quinoa_newGene_6493	0.159595	0.059214	0	0.331299	0.160198	0.195476	0	0.791688	0.346541	0	0	0.167946
Chenopodium_quinoa_newGene_3632	0.07805	0.156203	0.334184	0.302488	0.448255	0.195886	0.31571	0.345835	0.052674	0.209302	0.181421	0.054838
gene36542	1.70213	0.925763	1.08564	0.111708	0.09064	2.19614	0.206409	0.113328	0.677962	0.446005	1.17822	0.6081
gene1490	5.31884	4.44475	6.20361	5.31017	10.4342	5.47521	5.37409	5.52963	5.86805	5.32497	5.64561	4.30244
gene1524	21.1391	21.4837	23.7006	29.2003	28.5867	19.0366	26.5842	28.4163	27.4913	21.374	23.9021	19.2329
gene1497	0.406975	0.704697	0.573263	0.767757	0.707157	0.874622	0.759939	0.678205	0.720173	0.865326	0.857116	0.480835
gene20376	110.719	96.773	107.634	128.259	120.759	243.781	137.437	114.862	138.391	118.433	121.895	99.9965
gene30676	5.91717	2.79467	5.90551	2.39909	2.58659	3.34616	3.01831	3.72226	4.84064	4.66801	6.31897	5.74427
gene30677	1.78212	2.42703	2.86032	2.42119	2.90786	1.60798	2.46435	2.38446	2.06935	1.80408	2.43583	3.2788
gene19217	3.13497	2.83874	3.15292	2.867	2.31699	3.76423	4.8185	3.7045	3.17295	2.7763	4.2685	3.74765
gene19214	0.254806	0.217004	0.192244	0.27362	0.173895	0.113994	0.280317	0.134036	0.136163	0.312184	0.271508	0.179938
gene5571	0	0	0	0	0	0	0	0.118883	0	0	0	0
gene5574	8.85212	8.04549	8.59016	12.2448	10.3039	16.2249	10.4787	12.5489	9.49608	9.23887	9.05466	8.33857
gene5576	7.24064	7.07855	6.98421	8.91619	7.45897	5.47051	8.61576	6.82342	7.95711	8.49366	8.03086	10.1768
gene5577	5.16747	4.5549	5.43628	5.44834	4.83624	11.5148	5.14908	5.65962	4.15111	5.96002	4.44807	4.15225
Chenopodium_quinoa_newGene_3367	0.501987	0.285614	0.52856	0.831948	0.562284	0.385903	0.214003	0.408921	0.219873	0.584815	0.475596	0.164331
Chenopodium_quinoa_newGene_5288	1.48359	1.62629	1.64317	2.19985	2.29711	2.7254	1.7242	2.82539	2.60337	2.01379	2.0179	1.73728
gene26416	16.1709	15.4086	16.7071	20.6519	19.9618	19.6691	19.5806	16.8261	17.0975	14.9577	14.301	17.558
Chenopodium_quinoa_newGene_5282	0.990326	0.401302	0.769048	0.884071	0.867127	0.432967	1.06544	0.424432	0.687384	1.0433	0.747283	1.29804
Chenopodium_quinoa_newGene_5283	0	0	0	0	0	0	0	0	0	0	2.99577	0
Chenopodium_quinoa_newGene_5280	2.2443	2.89491	1.96396	1.08904	1.45343	0.625578	1.21254	1.55964	2.16129	2.09804	1.99486	2.13049
Chenopodium_quinoa_newGene_5281	8.15105	7.47154	10.193	9.08272	9.92428	11.9923	10.2657	9.82069	8.36492	10.7241	12.0656	11.9426
gene1499	2.18719	2.71757	2.87595	2.31629	2.14294	2.5724	2.00203	1.76732	2.33093	1.82847	1.91337	1.85017
Chenopodium_quinoa_newGene_5284	0.087606	0	0	0.232705	0.088174	0	0.094194	0	0	0.342041	0	0
Chenopodium_quinoa_newGene_5285	7.44797	5.52726	7.10726	12.9011	7.32457	5.25269	10.1461	10.1095	8.69842	7.1903	5.64726	9.76774
gene29746	3.90117	4.19873	3.71326	5.27882	5.61897	4.5991	4.12147	3.23655	3.70846	3.75409	4.04596	4.00688
gene1498	0	0.067604	0.090087	0.089027	0	0.042776	0.093291	0	0	0.226288	0.069243	0.135626
gene45654	1.55674	1.12276	1.33182	4.31817	1.50141	4.18649	3.69821	6.1122	2.06564	1.49782	1.39242	2.33714
gene21452	0	0	0	0	0	0.011947	0	0	0	0	0	0
gene29747	0	0	0	0	0	0	0	0	0	0	0	0.004627
Chenopodium_quinoa_newGene_9707	0	0.182061	0	0.254416	0	0	0	0	0	0	0	0
gene29744	56.2713	53.0897	64.5421	42.805	41.4634	40.4124	41.4153	37.8331	47.2904	54.9544	51.5913	58.0265
gene1978	0.439067	0.228407	0.400657	0.786133	0.740721	1.17106	0.719823	1.43654	0.722793	0.387925	0.669239	0.539523
gene9443	2.55487	2.52707	2.41731	3.03876	2.76258	1.97388	2.6825	3.07262	2.94892	2.73286	2.69896	2.99837
gene29743	5.15599	4.83175	3.8147	5.02251	4.29148	4.65773	5.22139	5.84198	3.98345	5.68028	5.50746	7.21584
gene26579	0.423489	0.049584	0.188376	0.427146	0.367986	0.230807	0.56894	0.362224	0.357568	0.474534	0.500611	0.408803
gene36858	0.595894	0.986045	0.512636	0.607757	0.49493	0.376209	0.84713	0.870279	0.654222	0.988473	0.575643	0.814749
gene21453	4.77935	3.80705	4.41038	10.9367	6.05371	7.62931	8.0726	11.3238	5.73593	5.29461	3.53383	4.02632
gene36852	40.2162	31.0586	40.2996	49.4605	75.0944	319.092	30.2503	50.1352	30.4867	34.0938	59.6421	52.9704
gene26571	0.093257	0.077548	0.120045	4.45376	1.75081	6.84738	4.44045	4.96491	0.623173	0.280114	0.143118	0
gene26572	0.365959	0.154136	0.206917	0.701377	0.448751	0.156668	0.454721	0.467695	0.242041	0.261355	0.264005	0.121154
gene29741	13.2237	7.66169	10.6784	13.7496	9.925	7.81278	11.6508	16.3589	13.3257	14.0011	12.5245	12.4177
gene26576	0.097464	0.13595	0.169199	0.179077	0.102191	0.074139	0.24041	0.198003	0.14386	0.138064	0.139742	0.197344
gene8623	23.4603	28.9588	30.6594	17.228	17.5189	5.59206	16.3299	13.097	21.5914	35.7427	31.1094	30.2276
gene8621	1.43223	1.11523	1.48762	1.88335	1.9927	2.34279	1.8602	1.94181	1.46163	1.62353	1.02938	1.63087
gene8620	0.07333	0.05713	0.073159	0.087276	0.153657	0.063724	0.069203	0.073489	0	0.07703	0.017222	0.040355
gene8624	4.55039	3.67224	4.68395	4.65202	4.88717	7.30902	4.28149	4.59314	4.45789	5.44893	3.77401	4.58229
gene8629	5.8866	6.39824	6.30826	6.48004	7.31571	7.50562	7.63706	5.52367	6.2853	5.20131	5.77558	6.53121
gene37464	4.19752	4.38996	5.26263	5.35341	6.12555	5.14066	4.83086	3.65365	4.81483	3.92751	5.28407	6.79109
gene20808	20.8078	20.9953	22.5996	18.8893	18.2745	20.6708	21.0604	18.6496	19.6921	14.5555	19.8304	17.026
gene20809	0.051141	0.068386	0.030408	0.030333	0.233194	0.072666	0.069681	0.086376	0.137343	0.057573	0.037766	0.065975
gene20804	11.8238	10.2646	12.5778	17.4571	11.5691	36.6752	14.6294	21.8227	11.651	10.9448	8.83781	8.84237
gene20805	16.7803	19.8365	17.6162	14.3731	15.1963	13.4379	16.6302	13.0167	16.6865	17.6189	17.9459	18.1358
gene20802	7.84847	6.67498	7.24834	7.29697	7.58229	12.8666	7.81737	8.86256	6.86231	6.726	7.12614	5.58144
gene20803	3.7783	4.06407	4.45974	3.85054	4.18891	3.27072	3.47922	3.74313	3.98783	4.11043	3.7702	3.61357
gene20800	2.34514	2.02802	2.53699	7.48627	5.43095	14.9717	7.89755	6.29941	3.12169	2.82703	2.14202	2.87212
gene20801	3.17964	3.27054	3.5033	3.47903	3.00105	3.02235	2.75498	3.13395	3.15267	3.92957	2.76575	3.96151
gene51119	0.0484	0.046547	0.096581	0.161109	0.136019	0.087772	0.122584	0.06465	0.093982	0.120932	0.105962	0.165058
Chenopodium_quinoa_newGene_5578	0.026446	0.029247	0	0.048023	0.011639	2.20244	0.121227	0.050013	0	0.027954	0.034126	0.054074
gene37461	6.77055	6.75673	7.63081	8.16195	7.72983	6.43412	7.65026	7.55855	8.15317	8.39683	6.85678	7.36562
gene8999	20.1753	18.3224	19.6107	23.0269	19.2923	17.4268	23.4325	20.6414	21.6195	16.1787	21.8615	17.2924
gene8998	4.74405	3.34717	5.07934	5.8233	4.62493	5.28462	5.02374	4.23261	4.06269	4.08075	3.02219	3.71105
gene39605	0.055894	0	0.028297	0	0.076562	0.08101	0	0.099122	0	0	0.037677	0
gene8993	0.014217	0	0.03095	0.769553	0.043123	0.479094	0.62897	0.532805	0.036717	0.263249	0	0
gene8992	2.87207	3.28516	2.67697	2.48178	3.00764	3.07378	1.89233	1.64293	3.23864	1.25134	2.00412	1.9496
gene8994	1.74128	1.70196	1.82359	1.85143	1.47599	1.50127	1.31236	1.18786	1.97225	0.625854	1.15153	1.42052
gene8997	0.664735	0.551222	0.872766	0.863682	0.813438	1.25353	0.575172	0.562576	0.980456	0.616873	0.795405	1.31819
gene8996	0	0	0	0.01058	0	0	0	0	0	0	0	0
gene33327	10.147	5.97984	7.89461	7.95813	6.269	5.88155	8.72598	9.08408	9.29715	7.96112	7.57824	8.20544
gene44034	0.101087	0.073091	0.139673	0.390871	0.2069	0.836778	0.165138	0.47939	0.17351	0.109582	0.202335	0.213488
gene44037	1.87514	2.77361	2.58807	2.47542	3.53406	1.8232	2.14271	2.10398	1.94354	2.72401	2.26713	2.34478
gene44036	14.7578	15.5757	16.1363	16.062	17.3942	26.5355	17.971	15.5103	14.3908	16.7654	17.114	17.4776
gene44031	4.24897	4.07941	5.64013	5.07204	5.56485	4.77792	4.04055	6.10442	4.91267	6.07605	5.82078	5.2583
gene18165	0.452958	0.146343	0.50217	0.625936	0.44041	0.311041	0.473936	0.513046	0.178436	0.175479	0.232258	0.479627
gene3321	3.1412	2.49175	2.01114	3.51223	3.85556	1.95928	3.80437	3.20926	2.79887	2.6528	3.29059	4.63293
Chenopodium_quinoa_newGene_5576	1.02016	0.90198	1.21884	1.33836	1.27395	0.918906	1.16915	1.27889	1.06531	0.977433	0.98001	0.718434
gene33329	2.05978	1.5989	2.16577	2.35314	2.09642	3.22471	1.94617	3.05652	1.65518	2.49613	2.00472	2.44174
gene33328	0	0	0	0	0	0	0	0	0	0	0	0.073818
gene41205	0.614761	0.639838	1.09872	0.26551	1.17036	0.778726	0	0.433536	1.06066	0.952736	1.18262	2.03489
gene16305	9.13799	9.4551	7.74972	9.36329	10.2949	7.15949	10.2056	7.82276	10.6956	13.1195	11.6623	13.9033
gene41206	17.5881	18.3659	15.6539	14.562	16.2944	7.96978	13.6642	10.8434	15.7812	15.5131	15.1251	17.0786
gene41201	41.2769	52.6124	42.6251	25.8382	29.4265	24.75	33.6203	21.3331	38.9704	44.5531	49.778	50.975
gene16301	123.859	185.168	127.572	84.3127	88.6042	65.9551	96.0129	74.4777	122.662	147.699	136.619	134.596
gene16302	0	0.052048	0.062185	0	0.048628	0.096014	0.024068	0	0.095497	0.156393	0.10888	0.0973
gene16303	4.66722	5.7573	4.13854	5.10782	5.24132	1.86737	4.0827	2.82246	4.82895	7.00472	5.15392	6.08651
gene37468	2.15926	2.29008	2.50609	2.23274	1.89891	1.83165	2.35176	1.68369	2.19267	2.29734	2.0401	2.19663
gene16308	0.13664	0.472682	0.304616	0.197989	0.394004	0.277208	0.307437	0.271962	0.135485	0.392903	0.239003	0.428952
Chenopodium_quinoa_newGene_6758	0	0	0.368159	0.105474	0	0.063425	0	0.19604	0	0	0.093304	0
gene26420	1.7101	2.65172	3.05621	2.30832	3.74453	2.37007	1.42032	2.77231	3.22877	1.86764	2.56667	3.11759
gene4341	444.48	524.145	394.742	392.196	445.244	153.255	353.595	273.666	483.487	407.278	458.741	517.76
Chenopodium_quinoa_newGene_4622	0	0	0	0	0.151162	1.13012	0	0	0	0	0	0
Chenopodium_quinoa_newGene_4620	2.05393	1.81274	1.62695	2.30703	1.50089	1.33527	3.26195	2.04489	1.77138	3.13385	2.80351	4.44776
Chenopodium_quinoa_newGene_4627	0.236393	0.243734	0.76923	0.505804	0.37434	0.065173	0.333306	0.296562	0.225878	0.158395	0.75898	0.070456
Chenopodium_quinoa_newGene_4626	2.68311	1.46889	2.5491	2.9829	1.86828	3.0845	1.97672	0.889072	1.94098	0.592713	1.33975	1.84632
Chenopodium_quinoa_newGene_4625	0	0	0	0	0	0	0.013875	0.047889	0	0.127444	0	0.058123
Chenopodium_quinoa_newGene_4624	18.751	17.5797	21.3713	19.9882	15.4232	8.38612	17.5794	21.1618	22.301	16.4597	18.1809	18.3123
Chenopodium_quinoa_newGene_4628	1.04974	0.758156	1.74913	1.51288	1.56079	1.31325	1.72258	2.118	1.42534	1.49592	0.810243	1.28388
gene24953	14.8479	12.9368	15.7857	14.4267	15.7801	15.2368	19.3689	16.8489	15.2893	13.9053	16.3364	17.0171
gene45015	7.14816	12.6296	6.87509	6.25766	8.55121	3.28538	4.98066	2.50974	7.00564	9.16911	7.19227	8.35623
gene39600	20.7067	16.8715	18.335	22.7968	19.2535	20.9377	25.2607	27.4955	25.0193	17.8487	21.5975	25.8473
gene48353	8.63075	6.2879	9.85797	6.74384	5.36345	3.15427	7.83575	8.07998	7.45884	7.79157	8.76573	8.41813
Chenopodium_quinoa_newGene_1569	0.328343	0.076388	0.383693	0.209043	0.148642	0.142617	0	0	0.381402	0	0.511427	0.740174
Chenopodium_quinoa_newGene_12765	0.346302	0.528971	0.345534	0.401474	0.470455	0.749202	0.53539	0.33022	0.341581	0.757173	0.400625	1.05078
Chenopodium_quinoa_newGene_6715	0	0	0	0	0	0	0.279054	0	0	0.139706	0	0.180009
Chenopodium_quinoa_newGene_1562	0	0	0	0	0.35999	0	0.437031	0.354857	0	0.174127	0.567777	0.787397
Chenopodium_quinoa_newGene_6717	0	0	0.121638	0.194843	0	0	0	0	0	0.122887	0.063229	0
Chenopodium_quinoa_newGene_6716	0	0	0	0	0	0	0	0	0	0	0	0.965479
Chenopodium_quinoa_newGene_1567	0.445142	0.436267	0.176446	0.887551	0.89159	0.890464	0.48353	0.095033	0.409519	0.624653	0.28946	0.445556
gene39601	1.52119	1.44673	1.55802	1.45194	0.648129	0.541902	1.55483	0.874629	0.748451	1.57412	1.28214	0.932314
Chenopodium_quinoa_newGene_6713	0.174154	0.123752	0.216053	0	0.178959	0.074895	0.083178	0	0.122844	0.12136	0.179043	0.11746
Chenopodium_quinoa_newGene_6712	0	0	0	0	0.416368	0	0	0	0	0	0.169353	0.173167
gene10031	0	0.071424	0	0	0.139869	0.090516	0	0	0	0	0	0
gene49450	31.3826	21.7189	26.0071	33.4085	30.9818	83.8833	29.7162	37.1276	26.9567	28.9878	37.712	27.7315
gene49451	0.34661	0.205325	0.068461	0.692109	0.741328	0.485804	0.669803	0.736173	0.706601	1.89922	0.68723	1.47572
gene49452	0.66489	0.35063	0.310567	0.992533	0.8624	0.92258	0.693763	0.478756	0.962535	0.414042	0.361402	0.486377
gene49453	0	0.026036	0.051671	0	0.017118	0.141481	0.023999	0	0.499175	0	0.022787	0
gene49455	4.42712	4.14681	5.16631	4.72696	4.46646	6.84529	4.07405	4.5761	4.57275	4.01174	3.38914	2.58158
gene49456	6.3273	4.24895	6.21174	7.67346	6.05765	8.49557	8.2752	10.2189	7.60772	7.18221	5.88944	5.79544
gene22985	18.8846	22.4866	17.1644	18.6181	18.5158	9.11235	18.0515	14.7208	20.1611	22.2619	19.7488	26.9762
gene22984	8.42057	9.44476	8.8868	7.26782	13.1135	12.6076	7.13179	7.75191	8.91462	7.56508	11.3056	6.89236
gene22987	5.27477	5.19436	4.5441	4.22216	4.28433	2.47442	3.90102	2.29643	4.20119	4.07335	3.83537	5.07567
gene22986	8.42839	7.49759	9.76741	6.81241	8.09283	9.56686	7.09885	6.86703	7.77537	8.49787	9.44342	8.20965
gene22980	9.24474	7.91361	7.56087	7.1631	8.47771	3.57202	7.30465	4.41096	8.55508	8.27488	8.57686	9.60649
gene22983	15.6672	14.9913	15.8753	17.161	15.6838	13.4323	13.1618	12.0301	14.335	16.0286	15.4051	16.7097
gene18651	0.246494	0.327545	0.313015	0.554295	0.538809	0.474918	0.307019	0.290845	0.417972	0.566867	0.493721	0.960932
gene22989	0	0	0.023104	0	0	0.021261	0	0	0	0	0	0
Chenopodium_quinoa_newGene_2036	0.070986	0	0	0.019592	0.107047	0.031514	0.034503	0.039327	0	0	0.027336	0.446341
gene23058	4.44604	5.85194	5.48673	4.87517	5.77166	5.80767	4.68983	4.30475	4.84995	6.83855	6.73094	4.99195
gene23059	0	0	0	0	0	0.07416	0	0	0	0	0	0
gene15655	0	0	0	0	0.021382	0.025714	0	0	0	0	0	0
gene13601	20.9258	24.7201	19.7369	18.089	19.4204	15.7734	19.3795	13.2535	20.0382	25.2946	24.8017	28.6556
gene15653	135.31	208.779	125.939	90.8772	105.521	35.6064	100.948	48.0241	99.4303	129.583	129.539	150.863
gene15650	0.747686	0.671223	0.615645	0.722326	0.525896	0.47788	0.570161	0.811018	0.590161	0.634239	0.384598	0.556076
gene23050	12.5532	8.05852	12.8002	15.0996	20.5995	12.5293	15.9865	16.7066	18.3113	11.1629	10.754	18.2031
gene23051	1.80007	0.852215	1.79951	5.45472	2.64137	5.63041	6.56315	7.21357	3.31935	1.61642	1.05747	1.59812
gene23053	2.91152	2.49262	2.54955	3.96021	3.49759	3.28432	4.18069	3.13155	2.51905	4.40007	2.95482	3.38967
gene23055	0	0	0	0	0	0	0.490162	0.679497	0	1.1498	1.17309	0.324919
gene18656	3.84603	3.77644	2.62793	3.80734	3.14052	5.63386	5.25014	5.17473	3.92539	3.55488	5.07782	4.18225
Chenopodium_quinoa_newGene_9778	0.032045	0.203709	0.821954	0.488863	0.063954	0.187177	0.022296	0.411614	0.787816	0.698231	0.417823	0.031061
Chenopodium_quinoa_newGene_9779	1.54172	1.95098	1.22491	0.853514	0.793688	0.188053	0.68798	0.357141	1.43035	1.67053	1.66912	1.56951
Chenopodium_quinoa_newGene_9776	0.591332	0.355987	0	0.190303	0	0.25502	0	0.159096	0.60725	0.367004	0.104442	0.343877
Chenopodium_quinoa_newGene_9777	2.83021	2.86077	1.60479	1.74083	2.43975	0.721156	2.38269	0.974386	3.04359	2.60703	2.72052	2.72991
Chenopodium_quinoa_newGene_9774	0	0	0	0	0	0	0.381819	0.085893	0	0	0.556868	0
Chenopodium_quinoa_newGene_9775	0.884651	0.388109	0	0.896744	0.812345	0.433202	0.22907	0.636274	0.930292	0.488983	0.223221	0.312738
Chenopodium_quinoa_newGene_9770	1.01641	0.745937	0.956373	1.09552	1.25438	0.456353	1.02473	0.600102	1.03502	0.585014	0.80183	0.696503
Chenopodium_quinoa_newGene_9771	0	0	0.135847	0	0.075532	0	0	0	0	0.065926	0	0.282217
gene12159	0.639914	0.459046	0.597377	0.77886	0.569885	0.480101	0.474525	0.527975	0.531161	0.619221	0.374344	0.361656
gene17566	2.02773	1.20061	1.99528	2.75776	3.50237	2.86777	1.60311	2.29968	2.13679	1.2971	1.61706	1.31514
gene41751	0	0	0	0	0.020048	0	0	0	0	0.015926	0	0
gene21459	0.627305	1.65532	0.870352	1.14394	0.830321	0.288608	0.473563	0.413921	1.0639	2.43694	0.904196	3.04401
gene17560	0.632644	0.290783	0.662923	1.53307	1.8064	2.55041	2.2069	1.69451	0.477394	1.22775	1.08042	1.04835
gene52938	4.32694	4.41467	4.90323	5.31147	4.98987	4.25673	4.04598	4.70428	5.01888	4.45763	3.39275	3.78008
[truncated: 43,309 more rows]

## Sheet: TableS5 LL1DEGs
Table.S5 Differential expression gene for LL1
DEGs	log2FC	regulated
gene41720	1.70416	up
gene36380	-1.13593	down
Chenopodium_quinoa_newGene_351	1.92624	up
gene46042	2.31202	up
gene43492	1.01425	up
gene18772	1.01128	up
gene8006	1.30972	up
gene4983	1.42042	up
gene19293	-1.1122	down
gene19295	1.00191	up
gene30858	-1.0403	down
gene18650	1.09692	up
gene18657	2.24577	up
gene22764	-1.15113	down
gene22768	3.11898	up
gene29679	-1.18446	down
gene24331	1.74629	up
gene56837	2.48449	up
Chenopodium_quinoa_newGene_12303	3.67943	up
Chenopodium_quinoa_newGene_2796	2.96945	up
gene55565	-1.89042	down
gene17714	2.13613	up
gene31413	1.27939	up
gene5667	1.45547	up
gene40939	1.08352	up
gene54729	1.32272	up
gene27521	-1.26674	down
gene27528	1.1076	up
gene33837	1.7727	up
gene33839	1.82395	up
gene49569	1.49433	up
gene14557	4.61841	up
gene14926	2.67382	up
Chenopodium_quinoa_newGene_5976	2.5615	up
gene16694	-1.01639	down
gene43443	1.51007	up
gene48183	1.25217	up
gene30805	1.74146	up
gene30801	1.08821	up
gene39789	-2.77223	down
gene39786	-1.81044	down
gene57442	-1.54794	down
gene776	2.09179	up
gene27891	-1.03551	down
gene52673	1.31672	up
gene11036	1.66543	up
gene36522	1.99506	up
gene55151	1.06316	up
gene11960	4.04038	up
gene36773	1.63757	up
gene36778	1.15598	up
gene17527	1.24053	up
gene16904	1.96914	up
gene4473	2.39786	up
gene3177	1.53864	up
gene46744	1.64186	up
Chenopodium_quinoa_newGene_733	1.37598	up
Chenopodium_quinoa_newGene_4052	1.16339	up
gene49244	1.23352	up
gene49246	1.23086	up
gene7985	-1.28444	down
gene26410	2.26611	up
gene16607	2.00693	up
gene20483	2.83865	up
gene55310	2.40461	up
gene26885	1.4084	up
Chenopodium_quinoa_newGene_10900	1.08762	up
gene15419	1.55117	up
gene25517	1.26229	up
gene55052	3.03028	up
Chenopodium_quinoa_newGene_13549	4.46126	up
gene1265	1.04377	up
gene388	2.45122	up
gene45025	-1.04342	down
gene45026	-1.6729	down
gene658	1.90168	up
gene1643	-1.61179	down
gene42899	-2.00461	down
gene42893	1.87876	up
gene19298	1.38247	up
gene4621	1.4659	up
gene51537	1.67796	up
Chenopodium_quinoa_newGene_3634	1.06649	up
Chenopodium_quinoa_newGene_5280	-1.10509	down
gene26571	3.94375	up
gene20800	1.75701	up
gene23051	1.39006	up
gene17560	1.63478	up
gene57131	2.35013	up
gene14218	1.67093	up
gene18948	1.30268	up
gene17563	1.62997	up
gene51355	2.31611	up
gene10441	1.95712	up
gene47153	-1.93429	down
gene27250	1.06314	up
gene40829	2.01656	up
gene44402	1.02469	up
gene54856	3.88691	up
gene58066	-1.12348	down
gene41990	1.82589	up
gene37511	2.17683	up
gene34354	-1.55143	down
gene12269	-1.54346	down
gene7092	2.93741	up
gene20775	1.48359	up
gene20212	2.43837	up
gene8818	3.20287	up
gene32776	1.33621	up
gene30881	2.14998	up
gene13167	1.75926	up
gene32484	1.52106	up
gene16538	1.59748	up
gene31212	2.27096	up
gene29384	3.03161	up
gene11614	-1.17676	down
gene29447	-1.85626	down
gene29446	-2.82377	down
gene6942	1.9369	up
gene50057	-1.45325	down
gene55730	1.17019	up
gene55738	1.50709	up
gene17619	-1.10869	down
gene78	-1.53654	down
Chenopodium_quinoa_newGene_111	1.61617	up
Chenopodium_quinoa_newGene_112	3.38092	up
gene5285	2.10316	up
gene37499	1.44046	up
gene55566	1.36246	up
gene29067	1.66805	up
gene38638	1.65017	up
gene26803	-1.80626	down
gene26807	3.69396	up
gene30963	2.43819	up
gene44133	1.28236	up
gene21461	1.8191	up
gene26111	-1.0522	down
Chenopodium_quinoa_newGene_1980	1.63685	up
gene6751	1.63689	up
gene303	-1.63363	down
gene17408	1.38859	up
gene48586	1.38744	up
gene31734	1.52997	up
gene42813	1.95181	up
gene42812	1.03156	up
gene3589	1.10208	up
gene47390	2.27028	up
Chenopodium_quinoa_newGene_5207	-1.10898	down
gene9576	2.29472	up
gene33909	1.19548	up
gene36378	-1.00642	down
gene36376	4.15412	up
Chenopodium_quinoa_newGene_8426	-1.81946	down
gene20673	1.25313	up
gene30028	2.18908	up
gene18736	-1.01741	down
gene33590	1.95288	up
gene23655	1.30311	up
gene40933	1.78975	up
gene52470	2.97256	up
gene52	1.80087	up
gene40421	1.99614	up
gene8494	-1.76094	down
gene25383	1.86891	up
gene1303	1.01405	up
gene44891	3.03713	up
gene17239	-1.86379	down
gene31332	1.64842	up
gene31333	1.08135	up
gene31338	1.08175	up
gene3772	1.65444	up
gene40988	-1.4847	down
gene17325	1.56113	up
gene35527	-1.49274	down
gene26432	1.4006	up
Chenopodium_quinoa_newGene_6183	-1.82694	down
Chenopodium_quinoa_newGene_8585	1.74032	up
gene17846	1.52875	up
gene48226	-1.30934	down
gene56970	2.12934	up
gene55401	-1.14684	down
gene55407	1.3349	up
Chenopodium_quinoa_newGene_13171	-1.8048	down
gene2552	2.25589	up
gene16070	1.57415	up
gene17322	-1.53177	down
gene27826	1.35863	up
gene5207	-1.049	down
gene50395	-2.1031	down
gene50397	-1.64439	down
gene52769	-1.30264	down
gene41652	-1.81023	down
gene35306	1.90243	up
gene31819	1.43903	up
gene7197	1.03152	up
gene13900	1.78389	up
gene48027	2.05406	up
gene48025	2.35749	up
gene26191	-1.26836	down
gene44144	-1.07094	down
Chenopodium_quinoa_newGene_6910	2.22611	up
gene25260	1.88616	up
gene25263	-1.05349	down
gene10685	2.9282	up
gene50843	1.27841	up
gene12966	1.49505	up
gene46374	-1.37403	down
gene12630	1.71043	up
gene1810	1.36248	up
Chenopodium_quinoa_newGene_253	1.85654	up
gene42400	2.47522	up
gene12945	1.22996	up
gene38114	1.57524	up
gene42900	1.17153	up
gene43752	-1.38118	down
gene31607	-1.19957	down
gene55363	2.83876	up
gene22213	1.79819	up
gene33511	1.52655	up
Chenopodium_quinoa_newGene_6852	-1.22503	down
gene46687	1.7292	up
gene19535	-1.53969	down
gene19531	1.06091	up
gene53434	-1.76781	down
gene9033	-1.0577	down
gene53381	1.11125	up
gene16404	-1.48351	down
Chenopodium_quinoa_newGene_9213	2.17333	up
gene56840	-1.30185	down
gene1223	1.66393	up
gene10279	2.52812	up
gene10499	2.10876	up
gene1606	1.87148	up
gene1605	2.29081	up
gene46505	1.60787	up
gene15815	1.50434	up
gene40023	1.45473	up
gene57673	-1.89693	down
gene57672	1.58386	up
gene57674	-1.29558	down
gene44378	-1.34586	down
Chenopodium_quinoa_newGene_270	1.03982	up
gene39169	-1.12085	down
gene48739	2.39956	up
gene17996	1.28053	up
Chenopodium_quinoa_newGene_12847	1.4759	up
Chenopodium_quinoa_newGene_9751	2.64366	up
gene22064	1.60755	up
gene17963	1.49083	up
Chenopodium_quinoa_newGene_2931	2.15154	up
gene22589	1.40935	up
gene58416	1.93919	up
gene13148	1.69574	up
gene36273	2.08922	up
gene37625	-1.01667	down
gene40711	1.63669	up
Chenopodium_quinoa_newGene_5379	-1.0082	down
gene26267	2.01547	up
gene26269	-2.93948	down
gene9401	-1.19577	down
gene49747	2.11549	up
gene23344	-2.1891	down
Chenopodium_quinoa_newGene_8333	1.09253	up
gene15430	1.91253	up
gene14189	-1.40811	down
gene51860	1.57938	up
gene18833	2.02374	up
gene41093	-2.03916	down
gene54094	1.08654	up
gene17375	1.95212	up
gene54540	2.18709	up
gene26709	1.61778	up
gene7671	-1.53458	down
gene40554	2.53135	up
gene28394	2.49726	up
gene46426	2.84386	up
gene2152	-1.57208	down
gene14553	1.28941	up
gene20698	2.17555	up
gene21566	2.13549	up
gene21564	1.11458	up
gene30642	-1.53459	down
gene44445	1.46669	up
gene13679	-1.26827	down
gene12101	-1.21824	down
gene12107	-1.7264	down
gene49466	1.84067	up
gene18970	2.13368	up
gene55534	1.3687	up
gene13331	2.24462	up
gene1445	1.20374	up
gene57585	1.51055	up
Chenopodium_quinoa_newGene_11095	1.53193	up
gene15893	1.65687	up
gene15892	2.73332	up
gene15897	3.52472	up
gene28212	1.06431	up
gene35366	-1.19869	down
gene9854	1.73869	up
gene5110	-1.29591	down
gene46917	2.30021	up
gene13567	1.4399	up
gene19487	-1.57363	down
gene26351	1.10835	up
gene8849	-2.57383	down
gene26355	2.11481	up
gene30857	-1.03291	down
gene48002	1.71432	up
gene38888	-1.44608	down
gene39282	-1.46601	down
Chenopodium_quinoa_newGene_9154	-1.37853	down
gene12378	2.18799	up
gene55897	1.62491	up
gene51376	-1.32128	down
gene50028	1.05378	up
Chenopodium_quinoa_newGene_2976	-1.49882	down
gene47207	-1.29	down
gene6917	1.04506	up
gene4422	1.36156	up
gene46790	-1.70772	down
gene5303	-1.14973	down
gene40828	1.51375	up
gene28409	1.00318	up
gene5487	1.73238	up
gene47440	1.45888	up
gene44236	1.39987	up
gene44498	2.00274	up
gene49218	1.28925	up
gene35604	1.04031	up
gene20780	2.61144	up
gene33600	1.46831	up
gene8576	2.98941	up
gene23149	-1.29369	down
gene39569	1.63224	up
gene39563	-3.50091	down
gene39561	1.26423	up
gene17841	2.67583	up
gene29335	2.5349	up
gene52768	-1.10644	down
gene52760	-1.03376	down
gene55006	-1.44306	down
Chenopodium_quinoa_newGene_5191	1.46629	up
gene54352	1.32285	up
gene11877	-1.02361	down
gene11876	1.61792	up
Chenopodium_quinoa_newGene_5237	1.50133	up
Chenopodium_quinoa_newGene_5235	-2.10078	down
gene43827	3.01444	up
gene43826	1.34602	up
gene43821	-1.20226	down
Chenopodium_quinoa_newGene_590	1.09363	up
gene49392	-1.60686	down
gene34132	1.95878	up
gene20082	1.26771	up
gene55245	-1.11623	down
gene30567	1.26518	up
gene53978	2.00144	up
gene4563	-1.36482	down
gene17149	2.12694	up
gene12465	2.23988	up
gene12468	1.35369	up
gene56459	4.50876	up
gene47104	1.20221	up
gene51614	-1.37983	down
gene24531	1.6452	up
gene57504	1.3405	up
gene51687	1.1159	up
gene55900	1.61583	up
gene7024	1.71366	up
gene26464	1.32144	up
gene8596	2.74352	up
gene8591	-1.35339	down
Chenopodium_quinoa_newGene_7335	-1.55765	down
Chenopodium_quinoa_newGene_7336	-1.50699	down
gene7812	1.31877	up
gene44386	-1.39317	down
gene44385	-1.71206	down
gene16560	6.2008	up
gene49583	1.08398	up
gene49632	4.84232	up
Chenopodium_quinoa_newGene_8205	-6.3451	down
gene56024	1.26678	up
gene19277	1.26257	up
gene48216	3.54218	up
gene25172	-2.15616	down
Chenopodium_quinoa_newGene_13123	-1.11549	down
gene11640	1.59276	up
gene10510	1.88115	up
gene10519	1.43285	up
gene764	1.97242	up
gene53830	1.38585	up
gene1763	1.09756	up
gene53789	-1.24268	down
gene57206	1.48692	up
gene2524	-1.36445	down
gene29281	1.4491	up
gene41621	1.27812	up
gene46817	1.01739	up
gene1018	1.95943	up
Chenopodium_quinoa_newGene_853	-1.43688	down
gene38683	-1.07656	down
gene33686	1.56145	up
gene21703	1.33526	up
gene23412	2.19137	up
Chenopodium_quinoa_newGene_468	1.79293	up
gene16792	1.00197	up
Chenopodium_quinoa_newGene_8900	-1.06036	down
gene11561	1.91188	up
gene55085	2.08388	up
gene28087	1.70729	up
gene46349	1.79371	up
gene46696	1.67655	up
gene28367	1.34802	up
gene44654	1.49741	up
gene40697	1.69786	up
gene40693	1.07774	up
gene34013	1.02306	up
gene4331	1.84905	up
gene4334	1.72556	up
gene41786	2.80829	up
gene39851	1.99597	up
gene43439	1.54235	up
gene43430	-1.67268	down
gene46381	-1.16569	down
gene22246	1.14201	up
gene53467	1.66773	up
gene38800	1.36487	up
gene13302	1.80519	up
gene9006	1.67237	up
gene23238	2.64368	up
gene16457	-1.10883	down
gene56236	1.01476	up
gene11158	-1.56303	down
gene6603	2.50608	up
gene6601	1.17981	up
gene18426	2.00521	up
gene36126	-1.06783	down
gene43231	1.3442	up
gene3727	2.80439	up
gene3724	1.59721	up
gene50954	-1.16875	down
gene46517	-1.42039	down
gene47527	-1.26135	down
Chenopodium_quinoa_newGene_6465	1.2007	up
gene48296	1.7285	up
gene41883	1.69334	up
gene41880	1.60283	up
gene32188	1.45847	up
gene56353	1.05903	up
gene56350	1.95466	up
gene20549	-1.00285	down
gene55783	1.29311	up
gene23776	1.12149	up
gene43582	1.56212	up
gene982	2.24208	up
gene981	1.71084	up
gene18266	-1.34244	down
gene27786	1.48952	up
gene28153	2.46461	up
gene35088	2.57189	up
gene52615	1.58856	up
gene24787	-1.76938	down
gene40244	1.11573	up
gene14625	2.20458	up
gene25435	-1.03779	down
gene25431	2.4738	up
gene36530	1.57105	up
gene18655	1.10548	up
gene37446	-1.41653	down
gene37442	1.3816	up
gene37443	1.07516	up
gene42976	1.62844	up
gene52629	1.16836	up
gene49096	1.84382	up
gene10300	1.6958	up
gene13056	-1.80746	down
gene13055	2.6098	up
Chenopodium_quinoa_newGene_10406	3.80396	up
gene9795	3.156	up
gene26254	1.07623	up
gene41091	-1.19307	down
gene9799	3.41204	up
gene23372	-1.10167	down
gene51855	1.33108	up
gene51851	2.80957	up
gene48406	-1.63535	down
gene41204	2.53615	up
gene16162	-1.89491	down
gene52133	-1.46141	down
gene55997	1.63957	up
gene28058	2.70025	up
gene45088	-1.5268	down
gene4917	1.11684	up
gene46063	2.10361	up
gene46069	2.96263	up
gene7339	2.21682	up
gene23517	2.50107	up
gene1486	2.57517	up
gene26049	2.37001	up
gene26040	-1.55229	down
Chenopodium_quinoa_newGene_9790	1.57874	up
gene21804	-1.08282	down
gene21806	2.0943	up
gene18646	-1.5649	down
gene18644	-1.31922	down
Chenopodium_quinoa_newGene_8110	1.71837	up
gene29651	1.4127	up
gene24970	1.99243	up
gene6688	-1.00208	down
Chenopodium_quinoa_newGene_3844	-1.66777	down
gene16821	-1.60069	down
gene16825	-1.54894	down
Chenopodium_quinoa_newGene_7116	-1.34003	down
gene6306	-1.14192	down
gene55291	-1.09607	down
gene36981	1.79403	up
gene56171	1.20212	up
gene7428	-1.03489	down
Chenopodium_quinoa_newGene_7015	-1.07858	down
gene45477	3.41053	up
gene45472	1.70836	up
gene27675	2.4998	up
gene46927	-1.61286	down
Chenopodium_quinoa_newGene_6205	-1.39169	down
gene35048	1.32333	up
gene49830	1.77271	up
gene26945	1.39354	up
gene13458	-1.17488	down
gene12582	-1.3169	down
Chenopodium_quinoa_newGene_9161	1.02449	up
gene12324	1.36051	up
gene56379	-2.07506	down
gene1102	1.54463	up
gene15690	1.26462	up
Chenopodium_quinoa_newGene_12288	2.39774	up
gene39742	1.65597	up
gene9396	1.2995	up
gene36422	1.55845	up
gene9393	1.10637	up
gene25721	2.48373	up
gene36215	-1.08115	down
gene20755	1.89051	up
gene34915	-1.40339	down
gene19246	1.26572	up
gene29896	1.56416	up
Chenopodium_quinoa_newGene_1949	1.26243	up
gene36093	1.40657	up
gene15431	2.61231	up
gene40528	2.88734	up
gene34816	3.89189	up
gene10119	2.30494	up
gene17469	1.16372	up
gene6737	1.31285	up
gene6736	1.32938	up
gene2291	-1.0218	down
gene47848	1.66277	up
gene34560	1.28819	up
Chenopodium_quinoa_newGene_5264	2.10038	up
gene37048	1.0485	up
Chenopodium_quinoa_newGene_2773	-3.38247	down
gene18928	1.07359	up
gene30553	-1.00378	down
gene17116	1.54814	up
gene22144	3.28103	up
gene478	1.44017	up
gene38002	2.27712	up
Chenopodium_quinoa_newGene_280	2.61634	up
Chenopodium_quinoa_newGene_9459	1.11584	up
gene47135	-1.44697	down
gene52908	1.7323	up
gene44565	1.74043	up
gene11477	1.13101	up
gene10701	1.03667	up
gene42199	1.863	up
gene43236	1.44346	up
gene19425	2.90046	up
Chenopodium_quinoa_newGene_2112	2.37361	up
gene44511	1.36856	up
gene48950	1.01516	up
gene18484	7.42405	up
gene9731	3.22251	up
Chenopodium_quinoa_newGene_6122	2.14691	up
gene21926	1.59101	up
gene21924	1.62488	up
gene21920	-1.25406	down
gene49607	1.36699	up
Chenopodium_quinoa_newGene_8253	1.67692	up
gene33800	1.2948	up
gene33805	1.66308	up
gene6962	1.50251	up
gene6960	2.22102	up
gene14040	2.80434	up
gene40857	2.41326	up
gene6199	1.39371	up
gene56582	1.65138	up
gene52008	-2.41969	down
gene5352	3.66196	up
gene36948	1.23599	up
gene51062	1.65429	up
gene50336	2.40237	up
gene9983	-1.47395	down
gene58120	1.39716	up
gene46848	1.24071	up
gene32997	1.72772	up
gene56092	1.85073	up
gene48621	2.52318	up
gene48622	1.72955	up
gene46119	-1.32172	down
gene48084	1.04871	up
gene34102	1.70155	up
gene8110	1.11255	up
gene49021	-1.24639	down
gene824	2.02283	up
gene26286	4.35294	up
gene9796	2.29636	up
gene18529	-1.14784	down
gene9687	1.2058	up
gene56031	-1.63178	down
Chenopodium_quinoa_newGene_1652	-1.26729	down
gene24192	1.49886	up
gene48714	1.83415	up
gene10191	1.33554	up
gene12902	-1.00853	down
gene47518	1.8553	up
gene35990	3.08086	up
gene4307	2.39435	up
Chenopodium_quinoa_newGene_7792	1.61684	up
gene22924	1.09505	up
gene43401	1.6588	up
gene39805	2.27118	up
gene57864	-1.59761	down
gene20389	1.53167	up
gene21381	2.781	up
Chenopodium_quinoa_newGene_12986	1.79025	up
gene8092	-1.64932	down
gene33061	1.3397	up
gene7996	1.95188	up
gene13524	1.21581	up
Chenopodium_quinoa_newGene_2533	1.30987	up
gene52459	1.4572	up
Chenopodium_quinoa_newGene_12517	1.71484	up
gene58376	1.07608	up
gene1329	-1.12014	down
gene38035	3.51544	up
gene6670	1.3536	up
gene17255	1.80112	up
gene36158	1.53855	up
gene45096	3.51425	up
gene5344	2.29967	up
gene7001	1.8417	up
gene10556	-1.63793	down
gene48248	2.72724	up
gene17985	1.29693	up
gene54476	2.57252	up
gene25879	-3.41191	down
gene38137	1.37001	up
gene737	1.77983	up
gene56503	-2.29853	down
gene27806	1.64968	up
gene11080	3.87112	up
Chenopodium_quinoa_newGene_12723	-1.01121	down
gene11332	-2.31066	down
Chenopodium_quinoa_newGene_1421	1.34898	up
gene45316	-1.07191	down
gene42327	1.22039	up
gene35363	-1.63085	down
gene31872	2.01243	up
gene41887	1.91524	up
gene38524	1.70164	up
gene2634	1.25387	up
gene31129	1.25035	up
gene31127	1.54258	up
gene18125	1.52496	up
gene37980	1.54034	up
gene30930	2.05123	up
Chenopodium_quinoa_newGene_787	1.80998	up
Chenopodium_quinoa_newGene_5390	-1.9293	down
Chenopodium_quinoa_newGene_5394	2.22998	up
gene19301	1.3213	up
gene26206	-1.81517	down
gene20911	4.35705	up
gene39602	2.63285	up
gene22459	2.01863	up
gene29549	-1.64843	down
gene18859	1.42128	up
gene501	2.04363	up
gene1019	1.14044	up
gene19263	1.24478	up
gene3523	3.19456	up
gene28080	1.68114	up
gene27309	1.84526	up
gene52160	1.97585	up
gene6099	-1.31009	down
gene9095	1.25155	up
gene11274	1.79601	up
gene41730	1.33523	up
gene20854	2.41393	up
Chenopodium_quinoa_newGene_10226	-1.03762	down
gene43483	2.142	up
gene38750	3.02099	up
gene13603	-1.26082	down
gene33571	2.0688	up
gene49141	1.38954	up
gene19510	1.8075	up
gene19512	1.21903	up
Chenopodium_quinoa_newGene_7059	4.07638	up
gene18640	1.72673	up
gene16393	4.39534	up
gene16395	1.18096	up
gene48533	1.95698	up
Chenopodium_quinoa_newGene_11642	1.63016	up
Chenopodium_quinoa_newGene_13644	1.59008	up
gene33803	1.05316	up
gene11701	1.21487	up
gene10259	1.89029	up
gene46291	3.09573	up
gene31425	3.51417	up
gene31395	1.19625	up
gene15836	1.34323	up
gene57698	-1.97948	down
gene1437	1.62672	up
gene47654	-1.71505	down
gene47656	1.10087	up
gene37908	1.642	up
gene49570	1.6532	up
gene41380	-1.32507	down
gene32868	-1.72606	down
gene26913	1.6271	up
gene54771	-1.25758	down
gene19493	1.46912	up
gene959	1.56979	up
gene10662	-1.171	down
gene38530	1.67998	up
gene24288	1.43887	up
gene27887	2.81233	up
gene54899	1.27842	up
gene36744	2.55979	up
gene36740	2.95331	up
gene1433	1.01905	up
gene43055	-1.90925	down
gene3147	-1.09665	down
gene46738	-1.2002	down
gene3148	-1.55341	down
gene47281	2.25888	up
gene1159	1.39916	up
Chenopodium_quinoa_newGene_6919	-1.5651	down
gene19381	-1.79141	down
gene35652	1.23629	up
gene55300	1.2525	up
gene26899	-1.41589	down
gene26893	1.44483	up
gene26764	2.76801	up
gene53077	1.78887	up
Chenopodium_quinoa_newGene_5887	1.61124	up
gene57794	1.21816	up
gene27963	1.16293	up
gene31282	1.50328	up
gene51295	2.46605	up
gene58573	-1.15006	down
gene47364	1.86069	up
gene38041	2.07997	up
gene38044	2.01943	up
gene30665	1.821	up
gene9586	1.91693	up
gene30966	-1.15166	down
gene10819	1.26641	up
gene16313	-1.11849	down
Chenopodium_quinoa_newGene_9767	-1.26333	down
gene49445	1.54822	up
gene23044	1.70154	up
gene21123	1.24162	up
gene12121	-1.28957	down
gene14202	-1.27224	down
gene50949	1.33194	up
gene50942	1.57923	up
gene50943	1.94046	up
gene41721	1.54609	up
Chenopodium_quinoa_newGene_10704	2.74791	up
gene37265	-1.94529	down
gene36626	1.10519	up
gene41408	2.4568	up
gene46218	1.98964	up
gene11428	2.34719	up
gene41476	1.80574	up
gene5176	1.69098	up
gene44532	-1.01519	down
Chenopodium_quinoa_newGene_6258	1.45415	up
gene49849	1.43188	up
Chenopodium_quinoa_newGene_5482	-2.20393	down
gene19415	2.36898	up
Chenopodium_quinoa_newGene_5739	-1.2278	down
gene5397	-1.00011	down
gene27991	1.46795	up
gene11629	1.28075	up
gene53891	-1.23362	down
gene17667	-1.28871	down
gene14722	1.63072	up
gene1704	1.55739	up
gene45975	-1.36634	down
gene9646	2.51085	up
gene9643	1.41072	up
gene28000	1.03384	up
gene35629	1.33381	up
gene857	1.55322	up
gene22484	2.77915	up
gene14739	-1.69359	down
gene3539	-1.27894	down
gene17410	1.89527	up
gene26164	1.47939	up
gene31084	1.41915	up
gene52263	1.15366	up
gene40639	2.72894	up
gene52288	-1.8011	down
Chenopodium_quinoa_newGene_1270	1.46112	up
gene29801	1.29243	up
gene55220	1.47246	up
gene55221	1.95013	up
gene8379	1.70439	up
gene33581	-1.42249	down
gene33053	3.38838	up
gene23649	1.57986	up
gene32782	-1.39549	down
gene35207	1.13121	up
Chenopodium_quinoa_newGene_8758	1.37233	up
gene56935	1.6296	up
gene1311	1.95883	up
gene36182	1.00798	up
gene47530	-1.23679	down
gene34551	4.41665	up
gene34554	1.00198	up
Chenopodium_quinoa_newGene_1416	1.17706	up
gene42431	-2.17938	down
Chenopodium_quinoa_newGene_2995	-1.51386	down
gene742	1.45259	up
gene54455	1.47792	up
gene57226	1.14126	up
gene16065	1.29566	up
gene16066	1.31806	up
gene28746	-1.10622	down
gene58483	2.01266	up
gene29777	2.62827	up
gene5232	-1.33262	down
gene41644	1.37801	up
gene31825	1.03262	up
gene31795	-1.09164	down
gene50008	1.39825	up
gene48035	1.73236	up
gene49924	-1.45883	down
gene49927	-1.3436	down
Chenopodium_quinoa_newGene_408	1.4552	up
Chenopodium_quinoa_newGene_5673	2.26912	up
Chenopodium_quinoa_newGene_5671	-1.851	down
gene26182	1.23869	up
Chenopodium_quinoa_newGene_11409	-1.80877	down
gene15790	1.35982	up
gene6876	-1.56886	down
Chenopodium_quinoa_newGene_1389	1.25521	up
gene11891	-2.37574	down
gene8983	2.06775	up
gene6594	1.05826	up
gene6593	1.42321	up
gene3511	-2.23888	down
gene6041	1.33355	up
gene33568	1.43182	up
Chenopodium_quinoa_newGene_42	1.61173	up
Chenopodium_quinoa_newGene_6092	-1.31062	down
gene41851	1.68264	up
gene30845	1.02935	up
gene47937	1.77691	up
gene8045	-1.78816	down
gene8044	2.10131	up
gene20685	2.10621	up
gene20686	3.02007	up
gene31259	-1.51462	down
gene9021	1.13046	up
gene33164	-1.05929	down
Chenopodium_quinoa_newGene_9952	1.59419	up
gene13571	1.33658	up
gene52093	-1.0561	down
gene19508	-1.27786	down
gene28890	2.15295	up
gene184	1.8563	up
Chenopodium_quinoa_newGene_3853	2.25252	up
gene4579	1.10882	up
gene22124	1.93795	up
gene34404	-1.15853	down
gene34402	-1.43552	down
gene45186	2.63325	up
gene41953	1.09666	up
gene22839	1.66953	up
gene48723	-1.08013	down
gene48724	1.2176	up
gene48726	2.26283	up
gene31822	2.1887	up
Chenopodium_quinoa_newGene_1137	2.613	up
gene33718	1.39036	up
gene15559	-1.09083	down
Chenopodium_quinoa_newGene_12448	-1.36231	down
gene55112	1.07434	up
gene54646	1.47264	up
Chenopodium_quinoa_newGene_13421	1.88535	up
gene41063	-2.58847	down
gene30504	1.8608	up
gene5985	2.21355	up
gene46703	1.27439	up
gene40706	2.26865	up
gene40704	1.94215	up
gene40703	1.38471	up
gene40702	1.09783	up
gene55974	1.31925	up
gene48889	1.02418	up
Chenopodium_quinoa_newGene_7211	-1.50143	down
gene41524	3.30821	up
gene48573	1.69014	up
gene20192	1.5362	up
gene55680	-1.22965	down
gene52308	-1.19512	down
gene53023	1.87862	up
gene3331	-1.04099	down
gene28072	2.29451	up
gene15457	1.49836	up
gene28389	1.56407	up
gene19906	1.94445	up
Chenopodium_quinoa_newGene_12639	-1.64534	down
gene42488	1.1972	up
gene43723	1.25967	up
gene31694	-1.5393	down
gene23909	2.24905	up
gene34638	2.16612	up
gene21004	1.84278	up
gene21006	2.22514	up
gene21003	1.6508	up
gene9319	-1.13615	down
gene30927	-1.71242	down
Chenopodium_quinoa_newGene_522	2.11906	up
gene8959	-2.30315	down
gene1939	1.88865	up
Chenopodium_quinoa_newGene_8179	1.39218	up
gene18502	1.94992	up
Chenopodium_quinoa_newGene_12346	2.15935	up
gene17752	2.28538	up
gene2780	1.92029	up
gene47196	2.17569	up
gene11578	2.19706	up
gene3783	1.80871	up
gene40978	1.13266	up
gene35848	1.60354	up
gene11412	1.20521	up
gene17317	1.62799	up
gene41487	1.33664	up
gene44504	-1.73742	down
gene37556	-1.3625	down
gene35024	-1.38416	down
gene27068	2.00319	up
gene9733	1.10779	up
gene49814	2.57655	up
gene21618	1.15934	up
gene28655	2.07127	up
gene38843	-1.41006	down
gene19772	1.84082	up
gene9601	2.16484	up
Chenopodium_quinoa_newGene_9147	1.76059	up
Chenopodium_quinoa_newGene_12965	-1.60822	down
gene15336	-1.00271	down
gene55197	1.39561	up
gene38390	2.52331	up
gene6900	-1.5356	down
gene50112	-1.15184	down
gene51947	1.43558	up
gene51940	1.34823	up
gene43444	4.33824	up
gene32144	1.41837	up
gene11593	2.31851	up
gene19074	2.00082	up
gene2377	1.74445	up
gene46781	2.12377	up
gene37958	2.20998	up
gene6283	-3.08417	down
gene47431	1.59596	up
Chenopodium_quinoa_newGene_4019	1.6926	up
gene41070	-1.15091	down
gene8721	1.89286	up
gene29316	-1.3105	down
gene41698	-1.32985	down
gene39057	1.16094	up
gene16359	1.53666	up
gene36275	1.30012	up
gene13997	2.72895	up
gene26434	2.27515	up
gene35611	-1.66314	down
gene35610	-1.39266	down
gene38092	1.51137	up
gene48706	5.21818	up
gene21793	1.01431	up
Chenopodium_quinoa_newGene_10944	-1.09775	down
gene23151	-1.51969	down
gene15986	2.19777	up
gene28103	-1.57692	down
gene16729	1.99624	up
gene29309	-1.22735	down
gene58521	1.60097	up
gene13990	1.57109	up
Chenopodium_quinoa_newGene_11901	1.4287	up
gene36073	3.00241	up
gene7392	2.22233	up
gene46080	1.25616	up
gene40667	2.39698	up
gene35758	2.54905	up
Chenopodium_quinoa_newGene_5984	2.11668	up
gene9535	1.72851	up
gene39394	-1.18484	down
gene33947	1.54222	up
gene33943	1.06835	up
gene49417	-1.4061	down
Chenopodium_quinoa_newGene_9736	1.50574	up
gene48436	2.84084	up
gene20096	1.9176	up
gene6077	1.53784	up
gene47392	1.49846	up
gene22168	1.38449	up
gene8924	-2.25638	down
gene31593	1.46444	up
gene47112	1.83585	up
gene2881	2.34239	up
gene42171	-1.24976	down
gene45238	-1.09638	down
gene45236	2.29827	up
gene31378	2.8701	up
gene7587	1.41585	up
gene4588	-1.21738	down
gene56938	-1.29171	down
Chenopodium_quinoa_newGene_2494	2.63058	up
gene16926	1.58525	up
gene1771	-1.91539	down
gene6203	2.38748	up
gene6208	1.84151	up
gene52689	-1.00213	down
gene13964	1.06911	up
gene29721	2.34858	up
gene5240	1.45749	up
gene53111	3.02523	up
gene43613	1.88629	up
gene43616	1.19662	up
gene46139	1.74669	up
gene38677	2.97408	up
gene20440	1.85912	up
gene18133	-1.33297	down
gene33693	1.95281	up
gene21713	1.58754	up
Chenopodium_quinoa_newGene_10498	2.06226	up
gene13085	1.48976	up
gene48835	1.60499	up
gene22435	2.44441	up
gene22438	1.39284	up
gene57941	1.89647	up
gene28650	1.61008	up
gene28659	-1.07309	down
gene29520	1.46939	up
gene29521	2.00369	up
gene29525	1.26184	up
Chenopodium_quinoa_newGene_11982	1.7408	up
gene11594	1.07866	up
gene55092	-1.2659	down
gene6794	1.81245	up
gene55630	2.0813	up
gene52184	1.18748	up
gene30615	1.07184	up
gene12927	-1.04254	down
gene27362	-1.8261	down
gene10824	-1.24865	down
gene49326	1.68958	up
gene4325	2.01276	up
gene50881	1.78242	up
Chenopodium_quinoa_newGene_3469	2.74726	up
gene24584	1.88456	up
gene18981	1.1356	up
gene48444	1.87106	up
gene30683	-1.34869	down
gene10952	-1.2666	down
gene52433	2.59886	up
Chenopodium_quinoa_newGene_12577	-1.36775	down
gene6616	2.15861	up
gene13953	2.46303	up
gene6278	1.00703	up
gene1648	1.67865	up
gene31481	1.86508	up
gene46540	1.12542	up
Chenopodium_quinoa_newGene_6345	1.25595	up
gene52097	1.78009	up
gene9070	1.48871	up
gene7887	-1.27622	down
gene37931	1.4372	up
gene4288	2.55323	up
gene42639	1.47672	up
gene54602	1.26819	up
gene31815	1.68799	up
Chenopodium_quinoa_newGene_2419	1.9732	up
Chenopodium_quinoa_newGene_1147	-1.20876	down
gene30182	-1.25011	down
gene54718	1.63674	up
gene17077	1.74637	up
gene27139	1.46102	up
gene18214	1.27612	up
gene28149	1.78104	up
gene15569	1.37504	up
gene54833	1.80728	up
gene47222	1.20823	up
gene31850	1.19811	up
gene5655	1.91375	up
gene2658	2.35128	up
gene47261	3.31394	up
gene5449	1.60424	up
gene20979	-1.88842	down
gene17989	2.32794	up
gene38970	1.78814	up
gene32265	1.40699	up
Chenopodium_quinoa_newGene_8083	1.75747	up
gene48540	-1.22219	down
gene38024	-1.71575	down
gene25226	1.60819	up
gene51828	2.15355	up
gene51825	1.69801	up
gene14145	-1.35493	down
gene50885	1.38717	up
gene47064	1.82476	up
gene47063	1.96403	up
gene48385	2.44422	up
gene44148	1.39007	up
gene48877	1.46746	up
gene8125	1.29409	up
gene19280	2.16593	up
gene19282	1.1811	up
gene8965	2.07053	up
Chenopodium_quinoa_newGene_552	1.51001	up
Chenopodium_quinoa_newGene_5543	-1.54994	down
gene13631	1.99895	up
gene26057	1.69433	up
gene57863	-1.31722	down
gene57866	2.49765	up
Chenopodium_quinoa_newGene_9788	3.22501	up
gene44574	1.18158	up
gene21871	-2.08102	down
gene21872	1.17839	up
gene29648	-1.4982	down
gene15135	-1.67359	down
gene14843	2.61606	up
gene56808	1.75297	up
Chenopodium_quinoa_newGene_12310	1.81953	up
gene6692	-1.43645	down
gene15851	1.10442	up
gene27081	1.48655	up
gene5678	2.20342	up
gene28250	1.02044	up
gene43997	-1.17802	down
gene40940	2.09948	up
gene24016	1.79443	up
Chenopodium_quinoa_newGene_11508	4.06234	up
gene25942	1.38531	up
gene25943	1.36476	up
gene35875	2.20206	up
gene48046	-1.62902	down
gene45283	1.04149	up
Chenopodium_quinoa_newGene_6423	2.13259	up
gene30102	2.34664	up
gene48165	1.65501	up
gene26931	1.53504	up
gene26937	1.06374	up
Chenopodium_quinoa_newGene_7559	2.5283	up
gene56056	-1.46923	down
gene53227	-1.99593	down
gene39790	-1.49579	down
gene12596	1.30559	up
gene12592	1.80886	up
gene8501	1.7794	up
gene16654	1.15929	up
gene56301	-1.39944	down
gene56302	-1.51521	down
gene14651	1.50546	up
gene50150	-1.14544	down
gene51337	1.71258	up
gene10372	-1.47945	down
gene10088	2.12309	up
gene2306	1.52424	up
gene2303	1.5432	up
gene4462	1.66561	up
gene36090	1.62801	up
gene31247	-1.15195	down
gene49788	1.68665	up
Chenopodium_quinoa_newGene_3593	-2.17306	down
gene20542	-1.29897	down
gene19839	1.25124	up
gene32925	5.13937	up
Chenopodium_quinoa_newGene_8376	-1.19515	down
gene43452	-1.02267	down
Chenopodium_quinoa_newGene_12889	-1.52278	down
gene31894	2.4163	up
Chenopodium_quinoa_newGene_8638	-2.1264	down
gene28687	2.32057	up
gene10125	-1.47697	down
gene18521	2.50879	up
gene35227	3.08373	up
gene6721	2.0118	up
gene6726	2.11472	up
gene36044	1.34381	up
gene34571	1.67091	up
gene36598	1.3336	up
gene42888	-1.50019	down
gene22677	1.51134	up
Chenopodium_quinoa_newGene_3627	-1.18053	down
gene14356	1.8972	up
gene42741	-1.0654	down
Chenopodium_quinoa_newGene_2704	2.5137	up
gene39191	1.49101	up
gene17100	2.51113	up
gene2758	-1.05721	down
gene21501	1.06683	up
gene12427	1.8249	up
Chenopodium_quinoa_newGene_12581	1.75299	up
gene24066	2.09201	up
gene5155	1.48916	up
Chenopodium_quinoa_newGene_6270	1.0419	up
gene23794	1.48533	up
gene26318	1.65248	up
gene39719	1.17448	up
gene16525	-1.2683	down
gene18479	1.1103	up
Chenopodium_quinoa_newGene_8241	1.5719	up
gene33765	-1.3322	down
Chenopodium_quinoa_newGene_2930	2.19606	up
gene50060	-1.04992	down
gene56370	-1.35967	down
gene30554	-1.1577	down
Chenopodium_quinoa_newGene_10599	2.16942	up
Chenopodium_quinoa_newGene_9878	1.19173	up
gene5732	1.06972	up
gene28197	1.84226	up
gene47489	1.09626	up
gene56620	1.31379	up
gene28731	1.262	up
gene51072	1.8879	up
gene9996	1.44639	up
gene58133	1.53412	up
gene37482	1.30084	up
gene35394	1.4282	up
gene35646	-1.14826	down
gene37038	1.60365	up
gene48097	2.3848	up
Chenopodium_quinoa_newGene_5175	2.18437	up
gene56384	1.80379	up
gene56388	2.16071	up
gene20433	-1.37858	down
gene47306	-2.19906	down
gene18390	-1.36948	down
gene53500	2.51258	up
gene26127	2.93342	up
gene17889	-1.08365	down
gene27455	1.3719	up
gene16755	1.66396	up
gene5087	1.69384	up
gene51962	2.61767	up
gene25588	2.82303	up
gene27228	1.31787	up
gene2262	2.48459	up
gene2267	3.06721	up
gene33307	1.02964	up
gene4696	2.05199	up
gene47387	2.40942	up
gene47382	2.03734	up
gene6028	-1.61801	down
gene40848	-1.7922	down
Chenopodium_quinoa_newGene_6732	-1.34069	down
gene41290	1.20635	up
gene22914	1.58673	up
gene55202	1.91995	up
gene55209	2.24286	up
gene21546	1.31407	up
gene8311	1.61421	up
gene8923	-1.0449	down
gene31226	-1.23021	down
Chenopodium_quinoa_newGene_11050	-1.18999	down
gene25620	1.71453	up
gene25622	1.98126	up
gene50590	1.5406	up
gene44886	1.97656	up
gene37216	1.63009	up
gene36166	2.37891	up
gene7068	1.68907	up
gene5687	1.54407	up
gene36943	-1.11704	down
gene5350	2.3666	up
Chenopodium_quinoa_newGene_617	1.69911	up
gene42669	2.3074	up
Chenopodium_quinoa_newGene_7591	3.30377	up
gene42554	-1.42193	down
gene48784	1.46573	up
gene48251	-2.63878	down
gene55438	-2.65769	down
gene23648	3.40154	up
gene10429	-1.04572	down
gene53294	1.06741	up
gene6274	1.58033	up
gene12546	1.96079	up
gene11091	1.6506	up
Chenopodium_quinoa_newGene_12714	1.78105	up
gene54678	-1.7424	down
gene31804	-1.09779	down
gene9278	2.20088	up
Chenopodium_quinoa_newGene_10441	1.81836	up
Chenopodium_quinoa_newGene_10448	1.42536	up
gene26215	1.43028	up
gene48866	1.91391	up
gene13032	1.15042	up
gene22460	1.1237	up
gene30947	1.53734	up
gene38026	-2.05852	down
gene51815	1.44654	up
gene10691	3.31162	up
gene50853	1.56782	up
gene42093	1.5234	up
gene28097	-1.20142	down
gene56703	2.52759	up
gene24663	1.57702	up
gene35909	-1.0537	down
gene27840	2.51552	up
Chenopodium_quinoa_newGene_3419	1.90144	up
Chenopodium_quinoa_newGene_3418	1.69895	up
gene5029	2.78754	up
gene31632	-1.04638	down
Chenopodium_quinoa_newGene_7884	1.64921	up
gene22201	2.23515	up
gene49157	1.23922	up
gene33387	2.04308	up
gene16414	1.94978	up
gene16410	-1.34853	down
Chenopodium_quinoa_newGene_9204	-1.51683	down
Chenopodium_quinoa_newGene_9202	-1.12219	down
gene12244	1.47933	up
gene12240	1.69101	up
gene29697	1.30978	up
gene51137	1.00064	up
gene50268	1.31671	up
gene18515	-1.39616	down
gene44809	2.41059	up
gene17734	1.48133	up
gene5601	4.02474	up
gene43945	1.78707	up
gene40917	2.08182	up
gene27503	-1.53231	down
gene4236	-1.44948	down
gene49540	1.86904	up
gene48605	-1.49018	down
gene24836	1.59366	up
gene37161	1.21059	up
Chenopodium_quinoa_newGene_12873	1.07514	up
gene30283	-2.20949	down
gene26901	1.17828	up
Chenopodium_quinoa_newGene_12463	1.29515	up
gene29243	3.0255	up
gene29248	1.71687	up
gene11013	4.12902	up
gene1033	1.38988	up
gene36757	-1.52778	down
gene1793	2.8977	up
gene1794	1.7218	up
gene4450	1.60422	up
gene4451	1.45665	up
gene3483	-1.71454	down
gene3151	1.47307	up
Chenopodium_quinoa_newGene_5766	1.25393	up
gene5414	1.31993	up
Chenopodium_quinoa_newGene_719	-1.13514	down
Chenopodium_quinoa_newGene_7235	1.54302	up
gene18024	1.27922	up
gene3498	1.71248	up
gene7526	1.40126	up
gene41589	-1.30717	down
gene19864	2.70358	up
gene41942	-1.65173	down
Chenopodium_quinoa_newGene_8320	2.56465	up
gene39160	1.61983	up
gene7876	1.60806	up
Chenopodium_quinoa_newGene_1329	2.19416	up
gene17341	1.99145	up
Chenopodium_quinoa_newGene_6170	2.33823	up
gene27395	2.83135	up
gene28010	1.90943	up
gene57780	1.77761	up
gene40561	1.09035	up
gene27972	2.312	up
gene25537	2.69841	up
gene43464	-1.47339	down
gene49659	-1.7712	down
gene26554	1.451	up
gene16326	1.84542	up
gene15670	1.51778	up
gene14236	2.03515	up
gene20039	2.82549	up
gene27379	1.2966	up
gene13309	1.58117	up
gene6479	1.2238	up
gene46228	-1.68158	down
gene47170	1.34817	up
gene44452	2.06646	up
gene55990	1.66289	up
gene51750	-1.18123	down
gene58040	4.04462	up
gene34034	1.32523	up
gene7522	1.26935	up
gene34756	1.70186	up
gene20581	1.37893	up
gene20585	-1.08671	down
gene8292	1.68943	up
gene4604	1.22264	up
gene18447	1.71368	up
gene28775	1.52184	up
gene39725	1.44824	up
gene21961	1.34815	up
gene49332	-1.51689	down
gene40640	2.45167	up
gene53715	-1.30416	down
gene46415	1.63496	up
gene24979	2.56007	up
Chenopodium_quinoa_newGene_9824	2.22366	up
gene51028	2.22329	up
gene44486	-1.39406	down
gene43277	-1.03484	down
gene39967	1.6714	up
gene35638	1.98133	up
gene31707	1.59176	up
gene29201	1.17155	up
gene38618	1.06226	up
gene38612	1.31925	up
gene36556	2.04828	up
gene54023	2.69298	up
Chenopodium_quinoa_newGene_10967	2.02281	up
gene16980	2.79489	up
gene9287	2.84483	up
gene23179	1.61185	up
Chenopodium_quinoa_newGene_10340	2.27545	up
gene53083	2.36402	up
gene16701	2.29887	up
gene16704	1.29968	up
gene1283	1.36834	up
gene35601	2.29807	up
gene54345	3.58187	up
gene11869	1.29223	up
gene23566	2.48036	up
gene28138	1.434	up
gene6776	-1.17929	down
gene46600	1.26659	up
gene57066	1.50399	up
gene31098	-1.87696	down
gene40600	1.2863	up
gene40609	1.09578	up
gene35732	-1.85137	down
gene35733	-1.17973	down
gene36800	1.04224	up
gene51500	2.56251	up
gene5516	-1.17706	down
gene11931	2.21519	up
gene34066	-2.21121	down
gene34068	-1.54966	down
gene7618	1.54974	up
gene41150	2.50944	up
gene37008	1.72968	up
gene13630	1.26275	up
gene36351	1.47811	up
gene55239	-1.1532	down
gene55585	-1.02329	down
gene14584	2.11512	up
gene17157	2.049	up
gene47208	-1.47094	down
gene24509	2.60726	up
gene57861	2.13575	up
gene28867	2.04194	up
gene25365	1.03615	up
Chenopodium_quinoa_newGene_13353	-1.43509	down
gene4858	-3.49411	down
gene3802	-1.52574	down
gene56096	-1.04469	down
gene43285	1.45587	up
gene7031	1.75718	up
gene7030	1.70081	up
gene5894	-1.07934	down
gene38484	1.10313	up
gene42840	1.60125	up
gene26492	-1.20501	down
gene9834	1.11861	up
gene50984	-1.15889	down
Chenopodium_quinoa_newGene_8218	-1.15115	down
Chenopodium_quinoa_newGene_8219	-2.25197	down
Chenopodium_quinoa_newGene_10672	-1.20523	down
Chenopodium_quinoa_newGene_10673	-1.58057	down
gene27151	-1.1634	down
Chenopodium_quinoa_newGene_10777	1.57891	up
gene16019	1.52826	up
gene50253	1.12131	up
gene58161	1.23298	up
gene46806	-2.19585	down
gene46802	1.27747	up
gene46115	-1.40024	down
gene31789	4.23518	up
gene49932	1.36289	up
gene21737	-1.1948	down
gene21736	2.47843	up
gene39644	1.16119	up
gene16254	2.74492	up
gene15990	1.4054	up
gene24151	1.67483	up
gene49295	2.18364	up
gene14783	2.55485	up
Chenopodium_quinoa_newGene_8024	2.46921	up
gene25287	1.4308	up
gene50170	2.12232	up
gene38935	1.08086	up
gene12948	3.11321	up
gene6059	1.17336	up
gene28376	1.8057	up
gene42467	1.24313	up
gene47484	1.28175	up
Chenopodium_quinoa_newGene_5062	-1.1146	down
Chenopodium_quinoa_newGene_5069	-1.13735	down
gene57379	1.27015	up
gene38713	1.38141	up
gene38711	-1.15794	down
gene22279	1.62377	up
gene10937	-1.16743	down
gene53459	-2.65254	down
gene9017	1.03962	up
Chenopodium_quinoa_newGene_11601	1.29394	up
Chenopodium_quinoa_newGene_11505	3.34792	up
gene6631	2.36004	up
gene1135	1.24027	up
gene31468	1.96186	up
gene43976	1.65569	up
gene25957	-1.3913	down
Chenopodium_quinoa_newGene_4726	1.86762	up
gene32177	2.12749	up
gene32172	-1.33647	down
gene43566	-1.32404	down
gene8246	-2.05866	down
gene25295	3.34719	up
gene15546	1.83881	up
gene36920	1.3096	up
gene50080	1.40865	up
gene10021	3.27962	up
gene17551	2.08117	up
gene43018	2.08282	up
gene4731	1.18885	up
gene30410	1.3736	up
gene43679	2.59081	up
gene5461	1.37318	up
gene7905	2.70727	up
gene4036	1.12037	up
gene51842	2.86198	up
gene51843	2.14103	up
gene55696	1.83834	up
gene19061	-1.46195	down
gene16114	2.47925	up
gene52120	2.25387	up
gene52783	2.24027	up
gene24613	1.75361	up
gene11238	-1.27065	down
gene45090	1.30565	up
gene34628	1.36274	up
gene38793	1.0161	up
gene38792	1.79283	up
gene48215	1.62326	up
Chenopodium_quinoa_newGene_376	-1.11234	down
gene8945	1.22473	up
gene32089	1.27964	up
gene22758	-1.77326	down
gene34399	1.49154	up
gene16352	-1.43168	down
gene22550	-1.35126	down
gene23083	1.71343	up
gene57844	3.01165	up
gene57847	2.29001	up
gene50230	1.27723	up
gene1152	-1.07914	down
gene41571	-1.28653	down
gene43472	1.31706	up
gene47619	-1.16187	down
gene15877	-1.40132	down
gene23201	1.57351	up
gene4262	-1.59835	down
gene33843	5.20514	up
gene33840	3.26164	up
gene33841	1.76643	up
gene49800	1.60399	up
Chenopodium_quinoa_newGene_8257	1.31148	up
gene38458	1.37171	up
gene30877	1.60619	up
gene33782	3.63821	up
gene26378	1.64055	up
gene9119	1.35851	up
Chenopodium_quinoa_newGene_10583	-1.38237	down
Chenopodium_quinoa_newGene_10055	1.9415	up
Chenopodium_quinoa_newGene_7603	-2.39969	down
gene36558	1.1751	up
Chenopodium_quinoa_newGene_9178	-1.23712	down
Chenopodium_quinoa_newGene_1763	1.4317	up
gene25197	1.93076	up
gene34063	-1.68364	down
gene47345	3.07338	up
gene53727	2.02985	up
gene37930	1.42244	up
gene2364	1.75945	up
gene37942	-1.42969	down
gene37946	-1.63366	down
gene37948	-1.47495	down
gene5756	1.93979	up
gene7450	1.70395	up
gene34372	1.81701	up
gene34997	1.76859	up
gene49274	-2.52527	down
gene1670	1.74693	up
gene39065	2.22199	up
gene32904	1.23317	up
gene42081	-1.53799	down
Chenopodium_quinoa_newGene_1372	2.25434	up
gene4332	1.93578	up
gene18331	-1.57614	down
gene18335	2.96425	up
gene54214	2.01706	up
gene23126	1.57016	up
gene24691	1.49912	up
gene7687	1.42952	up
gene29220	1.2012	up
gene10108	1.28374	up
gene45369	2.83575	up
gene2287	1.04666	up
gene48028	1.09908	up
gene40675	1.66693	up
gene48029	1.20034	up
gene41255	2.93277	up
gene43127	1.83181	up
gene10927	1.11596	up
gene36803	1.27436	up
gene52009	1.47363	up
Chenopodium_quinoa_newGene_89	2.33367	up
gene47870	1.20102	up
Chenopodium_quinoa_newGene_1534	-2.03692	down
gene45752	1.90035	up
gene12163	1.69249	up
Chenopodium_quinoa_newGene_2767	-1.42637	down
gene55260	2.0667	up
gene26646	1.89043	up
gene26645	2.28063	up
gene36786	1.33094	up
gene37420	1.60642	up
gene56296	-3.00304	down
gene7248	1.07772	up
gene50102	1.96888	up
gene11464	1.91871	up
gene31940	1.25017	up
gene2071	2.59288	up
gene13986	1.54538	up
gene7833	-2.16373	down
gene48077	1.53347	up
Chenopodium_quinoa_newGene_7680	1.74208	up
Chenopodium_quinoa_newGene_4790	1.05772	up
gene18973	4.54138	up
gene38823	-1.45285	down
gene15014	1.74364	up
Chenopodium_quinoa_newGene_8220	1.75151	up
gene29052	1.10091	up
gene47210	-1.36901	down
gene29475	1.02508	up
gene29473	2.68903	up
gene1742	2.6661	up
gene16979	1.8994	up
gene57195	1.28626	up
gene40842	1.04607	up
gene34207	1.4404	up
gene29739	-1.13096	down
gene29731	-1.45029	down
gene51096	-1.73861	down
gene50325	-1.19465	down
gene5278	-1.04587	down
gene41602	1.77902	up
gene41607	2.83312	up
Chenopodium_quinoa_newGene_831	-1.34455	down
gene31750	1.34404	up
gene7256	-1.0245	down
gene8162	-1.31176	down
gene19398	1.58788	up
gene26141	1.63774	up
Chenopodium_quinoa_newGene_5638	-1.53376	down
gene19641	3.49562	up
gene28662	-1.07108	down
gene13011	1.37709	up
gene4314	1.03326	up
gene41105	2.13593	up
gene41102	3.74835	up
gene56185	-1.87086	down
gene18994	2.8196	up
Chenopodium_quinoa_newGene_4900	1.39415	up
gene26283	2.99648	up
gene31654	2.16323	up
gene20392	1.14766	up
gene34024	-1.2943	down
Chenopodium_quinoa_newGene_5055	2.22404	up
gene43216	-1.31366	down
gene33099	1.71393	up
gene9063	2.00925	up
gene32320	1.06068	up
gene2810	1.68429	up
gene2815	2.1564	up
gene56216	3.48381	up
gene56219	1.85446	up
gene19654	1.66257	up
gene17792	-1.2491	down
gene7044	1.10002	up
gene34786	1.97154	up
gene43283	1.17	up
gene43921	2.07559	up
gene5370	1.70978	up
gene8535	-1.49035	down
Chenopodium_quinoa_newGene_671	2.93403	up
gene39533	-1.33727	down
gene48167	1.78567	up
gene48279	1.72717	up
gene19158	-1.63789	down
gene22056	-1.85184	down
gene706	1.92353	up
gene33755	1.49345	up
gene56533	-1.56173	down
gene28671	1.8778	up
gene17914	1.99733	up
gene15519	2.35465	up
gene40228	-1.59516	down
gene40224	2.22665	up
gene58442	-1.48075	down
gene25413	-1.00253	down
gene44586	-1.01641	down
gene1024	1.61614	up
gene38556	1.72969	up
gene37997	1.70969	up
gene21769	-1.0695	down
gene45185	1.20752	up
gene8701	-1.02479	down
gene39633	1.84064	up
gene5906	-1.23506	down
gene36976	-1.75784	down
gene39095	1.24722	up
gene2421	1.10002	up
gene34766	3.30511	up
gene57933	-1.05357	down
gene25257	1.79555	up
Chenopodium_quinoa_newGene_2619	-2.0716	down
gene35224	2.01575	up
gene16143	-1.65014	down
gene6087	2.07609	up
gene19051	2.35154	up
gene38008	-1.13691	down

## Sheet: TableS6 ZK1DEGs
Table.S6 Differential expression gene for ZK1
DEGs	log2FC	regulated
gene37657	-1.19996	down
gene36528	-1.02864	down
gene8006	1.7757	up
gene53402	-1.11041	down
gene18657	2.13231	up
gene12268	-1.57045	down
Chenopodium_quinoa_newGene_13655	1.52486	up
gene55568	-1.20456	down
gene46289	-1.39863	down
gene47620	-1.09726	down
gene36265	-1.22832	down
gene33837	-1.21361	down
gene33839	-1.36895	down
gene14926	1.55327	up
gene43512	1.127	up
gene48183	1.3301	up
gene960	1.10363	up
gene11036	1.07927	up
gene41894	-1.56681	down
gene36522	1.1659	up
gene47315	-1.06479	down
gene54207	1.03636	up
gene11960	1.63875	up
gene2331	1.40706	up
gene36773	1.06327	up
gene4473	1.24643	up
gene42915	-1.10376	down
gene34676	-1.09275	down
gene39908	1.02291	up
gene55310	1.37738	up
gene26539	1.67729	up
gene26270	-1.81307	down
Chenopodium_quinoa_newGene_11184	1.87518	up
gene387	1.44059	up
gene388	1.98166	up
gene1643	-1.12816	down
gene23051	1.6705	up
gene41757	-1.2	down
gene57131	1.7123	up
gene17563	1.12757	up
gene53499	1.74452	up
gene54856	1.39009	up
gene41990	1.27421	up
gene9809	-1.06588	down
gene30733	-1.22469	down
gene33287	-1.31316	down
gene8818	1.62765	up
gene30881	1.42445	up
gene40970	1.0662	up
gene29384	1.3424	up
gene14396	1.07829	up
gene29446	-1.23451	down
gene1731	1.67817	up
Chenopodium_quinoa_newGene_11254	1.51211	up
Chenopodium_quinoa_newGene_3500	1.68299	up
gene5285	1.43829	up
gene38632	-1.87264	down
gene38636	-1.09085	down
gene26802	-1.2062	down
gene26803	-1.24455	down
gene26807	1.8504	up
gene18000	-2.63695	down
gene44771	-1.07607	down
gene15234	-1.03062	down
gene9576	1.41775	up
gene9570	-1.07698	down
gene9573	-1.07554	down
gene41171	1.03303	up
gene36378	-1.04765	down
gene22323	-1.20346	down
gene33590	1.37838	up
Chenopodium_quinoa_newGene_10793	1.40453	up
gene40933	1.19032	up
Chenopodium_quinoa_newGene_10952	-1.79564	down
gene25383	1.14904	up
gene3772	1.44659	up
gene41325	1.24882	up
Chenopodium_quinoa_newGene_3294	-1.23163	down
Chenopodium_quinoa_newGene_5989	1.23357	up
gene48226	-1.16752	down
gene56970	1.89985	up
gene2552	1.83638	up
gene56691	1.29259	up
gene27826	1.0957	up
gene10049	1.29055	up
gene52769	-1.07542	down
gene42307	1.04734	up
gene24134	-1.31648	down
gene25262	-1.15337	down
gene50155	-1.47696	down
gene17481	-1.06563	down
gene46374	-1.39014	down
gene42400	1.43003	up
gene55363	2.21448	up
gene53381	1.06765	up
gene32399	-1.54105	down
gene24302	1.30348	up
gene3815	-1.45978	down
gene46503	1.63459	up
gene15815	1.42176	up
gene33729	-1.36922	down
gene17963	1.14578	up
gene13142	-1.34705	down
gene14612	-2.2092	down
gene13148	1.44066	up
gene36273	1.36182	up
Chenopodium_quinoa_newGene_13439	-1.0305	down
gene6991	1.06514	up
gene42927	1.53452	up
gene46714	-1.00693	down
gene38934	-1.23903	down
Chenopodium_quinoa_newGene_3002	-1.43884	down
gene17375	1.8147	up
gene26709	1.56468	up
gene18350	1.66388	up
gene18355	1.71901	up
gene38509	-1.01031	down
gene41257	-1.22916	down
gene38266	-1.24821	down
gene2152	-1.00956	down
gene14553	1.12167	up
gene2336	-1.36794	down
gene20698	1.41731	up
gene12101	-1.0951	down
gene12109	-1.41589	down
gene50212	-1.33712	down
gene1445	1.17443	up
gene15897	1.86982	up
gene11408	-1.02259	down
gene41743	-1.36063	down
gene19487	-1.07218	down
gene8840	-1.25518	down
Chenopodium_quinoa_newGene_6108	-1.02151	down
gene12378	1.11791	up
gene28763	-1.20289	down
gene46858	-1.38184	down
gene6919	-1.19292	down
gene5303	-1.14688	down
gene5486	1.11302	up
gene5487	1.08637	up
gene51037	-1.15291	down
gene44498	1.36732	up
gene48679	1.01886	up
gene45650	-1.64457	down
gene39561	1.22334	up
gene17841	1.66224	up
Chenopodium_quinoa_newGene_5191	1.40904	up
gene36230	-1.08997	down
Chenopodium_quinoa_newGene_5237	1.18809	up
gene36824	1.03475	up
gene45737	-1.1759	down
Chenopodium_quinoa_newGene_2745	-1.30117	down
gene20088	-1.10069	down
gene4561	-1.15178	down
gene165	1.20197	up
gene48157	-1.31113	down
gene4594	1.08524	up
gene8596	1.93099	up
gene49632	1.29605	up
gene56024	1.34799	up
gene48216	1.20313	up
gene11640	1.09341	up
gene764	1.22874	up
gene1763	1.23255	up
gene53781	1.25392	up
gene44417	1.02561	up
gene44418	1.37041	up
gene21702	-1.4358	down
gene34916	-1.59529	down
gene15919	-1.21896	down
gene42844	-1.57388	down
gene6064	1.10776	up
gene4331	1.67237	up
Chenopodium_quinoa_newGene_78	-1.49919	down
gene4695	1.20798	up
gene11158	-1.06323	down
gene6603	1.11573	up
gene48296	1.63443	up
gene32188	1.35621	up
gene984	-1.1706	down
gene37893	-1.20002	down
gene30675	-1.15184	down
gene49096	1.37148	up
gene35435	-1.14037	down
gene19331	-1.14671	down
gene9795	1.94087	up
gene51851	1.31956	up
gene55997	-1.23346	down
Chenopodium_quinoa_newGene_6030	1.2426	up
gene43705	-1.13575	down
gene46063	1.29628	up
gene46069	1.8946	up
gene48394	3.30355	up
Chenopodium_quinoa_newGene_1874	1.17657	up
gene23517	1.40156	up
gene1486	1.46958	up
gene26049	2.08143	up
Chenopodium_quinoa_newGene_9790	2.51535	up
gene18644	-1.32055	down
Chenopodium_quinoa_newGene_8110	1.16132	up
gene36981	1.10208	up
gene45477	1.2529	up
gene27675	1.31045	up
gene35048	1.24609	up
gene39278	-1.02881	down
gene24570	-1.25835	down
gene49260	-1.62454	down
gene19828	-1.35975	down
gene43326	1.02867	up
gene8737	-1.44728	down
gene20755	1.63147	up
gene41520	-1.19298	down
Chenopodium_quinoa_newGene_9552	1.12878	up
gene40528	1.79399	up
gene55072	1.5286	up
gene17462	-1.07357	down
gene47848	1.11694	up
gene34560	1.09392	up
gene26513	-1.1592	down
gene55273	1.637	up
gene55272	1.54318	up
gene55274	1.19671	up
Chenopodium_quinoa_newGene_280	1.48486	up
Chenopodium_quinoa_newGene_9456	-1.20969	down
gene43236	1.11228	up
gene9731	1.0993	up
gene21270	-1.19378	down
gene33800	1.14458	up
gene31917	-1.54277	down
gene6962	1.15282	up
gene14048	1.01714	up
gene17091	-1.00721	down
gene5729	-1.07638	down
gene40857	1.81843	up
gene28472	-1.21446	down
gene9982	-1.59908	down
gene58122	-1.44623	down
gene34102	1.03967	up
gene4682	1.01139	up
gene824	1.78607	up
gene26286	1.6645	up
gene21484	-1.47982	down
Chenopodium_quinoa_newGene_2305	1.26001	up
gene50135	1.40394	up
gene53653	-1.18221	down
gene35990	1.62501	up
gene7651	-1.1831	down
gene36318	1.19068	up
gene43401	1.03741	up
gene20389	1.03966	up
gene9059	-1.76438	down
gene7996	1.14816	up
gene24549	-1.04553	down
gene52459	1.58228	up
gene29195	-1.72356	down
gene50580	-1.20644	down
gene45096	2.50351	up
gene7001	1.85063	up
gene45152	-1.02744	down
gene25879	-2.17666	down
gene10548	-1.36954	down
gene16056	-1.75715	down
gene11080	1.80146	up
gene10067	-1.15963	down
gene37439	-1.14881	down
gene31872	1.4002	up
gene38524	1.33438	up
gene34183	-1.01086	down
gene2662	-1.44599	down
gene30457	-1.48889	down
gene9245	-1.17501	down
Chenopodium_quinoa_newGene_5394	1.26707	up
gene29548	1.15199	up
gene31673	1.42598	up
gene54384	1.11511	up
gene3522	-1.04326	down
gene47591	-1.18907	down
gene58249	1.15383	up
gene41730	1.02213	up
gene41739	-1.45661	down
gene36398	1.12171	up
gene20854	1.19137	up
gene43483	1.65995	up
gene38750	1.88725	up
gene33571	1.6049	up
gene53416	-1.00618	down
gene33398	1.1819	up
gene16393	1.64432	up
gene22794	1.17475	up
gene50274	1.36996	up
gene11708	1.57634	up
gene46299	-1.1244	down
gene31425	1.86997	up
gene31390	-1.10194	down
gene57697	-1.22553	down
gene37465	-1.24957	down
gene37908	1.12891	up
gene31805	-1.25483	down
gene23963	-1.28146	down
gene26913	1.47297	up
gene54771	-1.1682	down
gene27887	1.35315	up
gene8304	1.0689	up
gene36740	1.22549	up
gene34458	-1.13494	down
gene26893	1.38915	up
gene26764	1.40191	up
gene51295	1.62267	up
gene28841	-1.16105	down
gene38041	1.37686	up
gene14202	-1.54404	down
Chenopodium_quinoa_newGene_10704	1.58344	up
gene2775	-1.10227	down
gene41408	1.10077	up
gene46218	1.09675	up
Chenopodium_quinoa_newGene_6258	1.33662	up
gene39731	-1.04829	down
gene16507	1.01145	up
gene48145	-1.33652	down
gene13480	-1.65697	down
Chenopodium_quinoa_newGene_11760	-1.74905	down
gene15360	-1.3308	down
gene20178	-1.2298	down
gene34225	-1.68658	down
gene14722	1.19261	up
gene1704	1.16105	up
gene28136	-1.48189	down
gene9646	1.28467	up
gene45695	2.87552	up
gene21699	-1.41162	down
gene18532	1.26292	up
gene852	-1.7909	down
gene9746	-1.29834	down
Chenopodium_quinoa_newGene_10353	1.46903	up
gene9748	-1.46555	down
gene54998	-1.51539	down
gene3539	-1.13988	down
gene40639	2.1697	up
gene49377	1.18195	up
gene42494	-1.52786	down
Chenopodium_quinoa_newGene_1270	1.37764	up
gene33053	2.30375	up
gene33059	-1.48917	down
gene32788	-1.07633	down
Chenopodium_quinoa_newGene_8752	1.05745	up
gene1311	1.66758	up
gene4842	1.5669	up
gene15059	-1.33454	down
gene25847	-1.54559	down
gene28741	1.39743	up
gene29777	1.47195	up
gene5239	1.32435	up
gene35333	-1.17164	down
Chenopodium_quinoa_newGene_2951	1.09113	up
gene30462	-1.45421	down
gene19350	1.41008	up
gene13050	1.34115	up
gene19680	1.28367	up
gene1064	1.03743	up
gene8983	1.46804	up
gene6591	1.49917	up
gene52159	1.50551	up
gene47937	1.1208	up
gene8044	1.82228	up
gene20685	1.6927	up
gene20686	1.36733	up
gene22196	-1.01521	down
gene31252	-1.20997	down
gene184	1.16126	up
gene4570	1.14923	up
gene22124	1.52946	up
gene10601	1.44688	up
gene14207	-1.30215	down
Chenopodium_quinoa_newGene_5936	1.43425	up
gene48726	2.68344	up
gene43557	-1.51654	down
Chenopodium_quinoa_newGene_1137	2.26483	up
Chenopodium_quinoa_newGene_13421	2.54854	up
gene30504	1.53654	up
gene25135	2.05153	up
gene10327	-1.04896	down
gene41524	1.99859	up
Chenopodium_quinoa_newGene_13222	-1.23469	down
gene41541	1.03569	up
gene28072	1.11858	up
gene32358	1.39196	up
Chenopodium_quinoa_newGene_12346	1.67568	up
gene16809	-1.12287	down
gene2780	1.361	up
gene27565	1.76863	up
gene15868	1.45012	up
gene35848	1.23303	up
gene51611	-1.13995	down
gene49814	1.8391	up
gene21612	1.2529	up
gene18790	-1.26068	down
Chenopodium_quinoa_newGene_7639	1.32987	up
gene43448	-1.60181	down
gene15080	-1.56758	down
gene57751	-1.06895	down
gene2376	1.02994	up
gene46781	1.54883	up
gene6283	-1.89013	down
gene33979	-1.09234	down
gene5184	1.07531	up
gene45559	-1.37068	down
gene8721	1.30466	up
gene26434	1.48808	up
gene38096	1.27917	up
gene48706	1.26511	up
gene28103	-1.88853	down
gene58521	1.51971	up
gene13990	1.08684	up
gene55015	1.3522	up
gene18170	1.21599	up
gene3676	1.04124	up
gene40667	2.12229	up
gene48436	1.52221	up
gene20096	1.48075	up
gene6077	1.34157	up
gene47116	-1.00024	down
gene51692	-1.72822	down
gene2881	1.41053	up
gene10721	-1.01169	down
Chenopodium_quinoa_newGene_1720	1.26227	up
gene45236	1.36168	up
gene26475	-1.24165	down
Chenopodium_quinoa_newGene_10657	1.13432	up
gene29721	1.40765	up
gene41616	-1.50283	down
gene43613	1.00515	up
gene18133	-1.13381	down
gene49000	1.41079	up
gene56560	2.39772	up
gene13085	1.02787	up
gene4029	1.29149	up
gene22435	1.29329	up
gene36950	-1.22225	down
Chenopodium_quinoa_newGene_1636	1.14994	up
gene28658	-1.23427	down
gene29521	1.16395	up
Chenopodium_quinoa_newGene_11982	1.50694	up
gene12928	-1.37812	down
gene34008	-1.1407	down
gene3334	-1.18277	down
gene6616	2.17716	up
gene17279	1.73713	up
gene13953	1.24282	up
gene3482	-1.05305	down
gene43914	-1.29967	down
Chenopodium_quinoa_newGene_648	1.00791	up
gene4288	1.31624	up
gene48266	-1.09092	down
Chenopodium_quinoa_newGene_11163	1.09002	up
gene15569	1.03097	up
gene40254	-1.37312	down
gene40251	1.03525	up
Chenopodium_quinoa_newGene_11837	1.6899	up
gene20979	-1.39929	down
gene54506	1.24722	up
gene47063	1.47592	up
gene48385	1.46823	up
gene19280	1.74845	up
Chenopodium_quinoa_newGene_7033	1.29316	up
Chenopodium_quinoa_newGene_9788	1.26422	up
Chenopodium_quinoa_newGene_8785	1.29125	up
gene1354	1.36256	up
gene14843	1.62428	up
gene56808	1.34794	up
gene43222	-1.21216	down
gene27081	1.19118	up
gene35872	-1.15895	down
gene30102	2.04549	up
gene18298	-1.64947	down
gene18296	-1.39503	down
Chenopodium_quinoa_newGene_7559	1.49689	up
gene39790	-1.53875	down
Chenopodium_quinoa_newGene_10076	1.34573	up
gene12596	1.00175	up
gene12590	1.16803	up
gene56301	-1.45229	down
gene56302	-1.58391	down
gene51337	1.04798	up
gene6538	-1.49006	down
gene55672	-1.03079	down
gene2303	1.05308	up
gene2308	-1.2131	down
gene26272	1.20853	up
gene47406	-1.47939	down
Chenopodium_quinoa_newGene_4068	-1.53008	down
gene41007	-1.09737	down
gene14411	-1.23932	down
Chenopodium_quinoa_newGene_1352	1.15913	up
gene31894	1.36574	up
gene3363	-1.00941	down
gene28687	2.12493	up
gene35227	2.15	up
gene42886	1.15681	up
gene3641	1.66106	up
gene21631	-2.01531	down
gene48963	1.29819	up
gene14356	1.5295	up
gene56887	-1.66383	down
gene6443	-1.01343	down
gene29126	1.04633	up
gene29127	1.43087	up
gene29124	1.01554	up
gene29125	1.69707	up
Chenopodium_quinoa_newGene_12581	1.10516	up
gene58072	-1.66804	down
gene37481	-2.05339	down
gene5848	-1.35304	down
gene48115	-1.06813	down
gene39719	1.12605	up
gene44006	1.00048	up
gene14037	-1.26885	down
gene28252	-1.35642	down
gene30554	-1.27006	down
Chenopodium_quinoa_newGene_10599	1.24076	up
gene28731	1.01568	up
gene4121	-1.07029	down
gene37038	1.04352	up
Chenopodium_quinoa_newGene_4888	1.00163	up
Chenopodium_quinoa_newGene_5175	1.4653	up
gene27864	-1.47916	down
gene47306	-1.28636	down
Chenopodium_quinoa_newGene_4224	1.49486	up
gene53500	1.51687	up
gene32518	-1.02652	down
gene17889	-1.02663	down
gene2260	-1.31149	down
gene2267	1.16476	up
gene47380	-1.07376	down
gene6028	-1.91463	down
gene22914	1.51883	up
gene29807	-1.17105	down
gene55201	-1.15848	down
gene55209	1.34234	up
gene54151	-1.28731	down
gene43272	-1.02661	down
gene43270	-1.44356	down
gene5350	1.03709	up
gene41049	-1.19382	down
gene33052	-1.1979	down
gene25860	1.03989	up
gene10559	-1.25518	down
gene23648	1.86691	up
gene53128	-1.05718	down
gene12546	1.61259	up
gene3215	-1.30013	down
Chenopodium_quinoa_newGene_12714	1.56148	up
gene54678	-1.31344	down
gene31802	-1.34055	down
gene31113	-1.10143	down
Chenopodium_quinoa_newGene_12155	1.08348	up
gene50853	1.51237	up
gene56703	2.16393	up
gene24663	1.11373	up
gene4372	-1.32571	down
gene27840	1.64163	up
gene35127	-1.23547	down
gene53427	-1.51394	down
gene58532	1.27093	up
Chenopodium_quinoa_newGene_1057	-1.04884	down
gene10776	-1.56141	down
gene50268	1.5914	up
gene17734	2.00146	up
gene5601	1.68997	up
gene43945	1.02185	up
gene40917	1.72835	up
gene51670	-1.27961	down
gene49540	1.98469	up
gene53214	2.08835	up
gene23746	-1.33109	down
gene24167	-1.10248	down
gene16593	-1.16479	down
Chenopodium_quinoa_newGene_12463	1.56632	up
gene14995	2.16037	up
gene29243	1.37274	up
gene11013	1.40619	up
gene51256	-1.71854	down
gene11901	1.70798	up
gene1793	2.14328	up
gene3151	1.01077	up
Chenopodium_quinoa_newGene_7235	1.39103	up
gene19864	1.33914	up
gene14460	-1.21418	down
Chenopodium_quinoa_newGene_8320	1.43562	up
gene33679	1.49936	up
Chenopodium_quinoa_newGene_6170	1.46783	up
gene3313	-1.5272	down
gene19237	-1.21186	down
gene20868	-1.16132	down
gene14236	1.17885	up
gene20039	1.42579	up
gene6474	-2.06806	down
gene44452	1.67558	up
gene11438	-1.19	down
gene8982	-1.33832	down
gene58040	2.30609	up
gene46964	-1.46414	down
gene7522	1.62875	up
gene20585	-1.04965	down
Chenopodium_quinoa_newGene_7380	2.28424	up
gene40640	1.57772	up
gene21438	1.68649	up
Chenopodium_quinoa_newGene_9824	1.82358	up
Chenopodium_quinoa_newGene_13817	1.52094	up
gene20325	-1.03445	down
gene29203	-1.28335	down
gene36556	1.55744	up
gene21441	1.57167	up
Chenopodium_quinoa_newGene_10967	1.1535	up
gene864	-1.39069	down
gene23179	1.95298	up
Chenopodium_quinoa_newGene_10340	1.21647	up
gene52755	-1.27755	down
gene14704	-1.38289	down
gene1286	-1.37884	down
gene35601	1.338	up
gene57062	1.285	up
gene57066	1.05905	up
Chenopodium_quinoa_newGene_5229	-1.46575	down
gene51500	1.0972	up
gene49384	1.00585	up
gene49383	1.06098	up
gene36352	1.72228	up
gene47208	-1.29852	down
gene24509	1.21546	up
gene28867	1.58225	up
gene11123	-1.05966	down
gene7031	1.37602	up
gene7038	-1.10416	down
gene5894	-1.59331	down
gene14449	-1.89158	down
gene48999	1.32879	up
gene45113	1.71526	up
gene10509	1.05572	up
gene2534	1.67476	up
gene27154	-1.13932	down
Chenopodium_quinoa_newGene_10775	2.16817	up
gene25448	1.1827	up
gene58160	-1.28631	down
gene46802	1.23205	up
gene46115	-1.07204	down
gene31789	2.13704	up
gene46056	-1.05977	down
Chenopodium_quinoa_newGene_4246	1.74608	up
gene19341	1.15564	up
gene49295	1.90543	up
gene30460	-1.43585	down
gene1580	-1.08362	down
gene12948	2.32004	up
gene4347	-1.15975	down
gene34216	1.68089	up
gene51145	-1.33639	down
gene12215	1.12568	up
gene4814	-1.32771	down
gene38569	-1.51697	down
gene15797	-1.10219	down
gene42691	1.3405	up
gene7712	-1.1492	down
gene49880	-1.38148	down
gene8246	-1.22034	down
gene53170	1.90072	up
gene25295	2.54879	up
gene3268	1.1445	up
gene16091	-1.36816	down
gene26404	-1.07114	down
Chenopodium_quinoa_newGene_13418	1.4757	up
gene10020	-1.32243	down
gene17551	1.38633	up
gene7174	-2.00979	down
gene43018	1.52795	up
gene43019	-1.89053	down
gene7282	1.55635	up
gene7905	1.3433	up
Chenopodium_quinoa_newGene_3022	1.23899	up
gene48563	1.20628	up
gene16114	1.9488	up
gene52120	1.29546	up
gene53589	-1.2241	down
gene38792	1.7998	up
gene19267	-1.07904	down
gene22758	-1.22734	down
gene23083	1.23615	up
gene57844	1.20639	up
gene43472	1.10796	up
gene16831	1.25969	up
gene40966	1.07587	up
gene41926	1.33846	up
gene24824	-1.33718	down
gene23920	-1.2967	down
gene33782	1.35908	up
gene53240	-1.28653	down
Chenopodium_quinoa_newGene_10055	1.04203	up
gene25730	1.17735	up
gene25197	1.0635	up
gene47345	2.12862	up
gene53727	1.19503	up
gene6299	-1.0309	down
gene56532	-1.82132	down
gene7450	1.19158	up
gene34997	1.12586	up
gene41061	-1.73696	down
gene39065	2.34265	up
gene42081	-1.08952	down
gene18893	1.70097	up
gene48486	-1.26242	down
gene22696	-1.10426	down
gene18331	-1.04674	down
gene18335	1.58992	up
gene54214	1.57853	up
gene57755	-1.5062	down
gene45369	1.50516	up
gene31594	-1.20318	down
gene40675	1.04774	up
gene43127	1.88341	up
gene22194	-1.07146	down
gene36803	1.03284	up
gene26524	1.12543	up
Chenopodium_quinoa_newGene_1534	-1.57568	down
gene12163	1.06123	up
gene55260	2.28135	up
gene29842	-1.21652	down
gene37428	-1.14899	down
gene1352	-1.05792	down
gene36630	1.04328	up
gene2071	1.39611	up
gene21916	-1.09904	down
gene15014	1.21767	up
gene56908	2.0193	up
gene56909	1.21528	up
gene29473	1.46356	up
gene50325	-1.49859	down
gene36409	-1.43193	down
gene31751	1.08833	up
gene30938	1.05412	up
Chenopodium_quinoa_newGene_5638	-1.25771	down
gene6837	-1.07053	down
gene43880	1.36981	up
gene41102	1.44478	up
Chenopodium_quinoa_newGene_4900	1.0528	up
gene43216	-1.00337	down
gene29167	1.06772	up
gene33099	1.3729	up
gene9060	-1.5514	down
gene56216	1.48847	up
gene11175	1.19269	up
gene9665	-1.37296	down
gene48167	1.38636	up
gene12569	-1.6329	down
gene58440	-1.80983	down
gene58442	-1.15595	down
gene32009	-1.02712	down
Chenopodium_quinoa_newGene_4282	1.15157	up
gene44178	-1.5694	down
gene36976	-1.26374	down
gene2429	-1.43078	down
gene514	-1.35165	down
gene6087	2.53402	up
gene19051	1.19169	up
gene46320	-1.49812	down
gene52113	-1.29119	down

## Sheet: TableS7 GO for LL1
Table.S7 GO enrichment results for LL1 differentially expressed genes
Category	ID	Description	GeneRatio	BgRatio	enrich_factor	pvalue	qvalue
BP	GO:0045492	xylan biosynthetic process	0.0169	0.0018	9.47	4.99262e-08	4.45132e-05
BP	GO:0071555	cell wall organization	0.0457	0.0146	3.14	1.66488e-07	7.42186e-05
BP	GO:0009644	response to high light intensity	0.0169	0.0023	7.44	6.12027e-07	0.00018189
BP	GO:0030001	metal ion transport	0.0271	0.0063	4.31	8.92209e-07	0.000198869
BP	GO:0009737	response to abscisic acid	0.0271	0.0066	4.13	1.5845e-06	0.000282541
BP	GO:0009414	response to water deprivation	0.0237	0.0055	4.29	4.53405e-06	0.000673744
BP	GO:0001101	response to acid chemical	0.0423	0.0155	2.73	5.91352e-06	0.000753195
BP	GO:0042221	response to chemical	0.0761	0.038	2	8.08529e-06	0.000901085
BP	GO:0009651	response to salt stress	0.0254	0.0067	3.81	9.19355e-06	0.000910753
BP	GO:0006869	lipid transport	0.0203	0.0045	4.52	1.26254e-05	0.000984761
BP	GO:0006656	phosphatidylcholine biosynthetic process	0.0085	0.0006	14.2	1.30179e-05	0.000984761
BP	GO:1901700	response to oxygen-containing compound	0.0508	0.0215	2.36	1.32542e-05	0.000984761
BP	GO:0009628	response to abiotic stimulus	0.0626	0.0297	2.11	1.78467e-05	0.00116345
BP	GO:0009834	plant-type secondary cell wall biogenesis	0.0085	0.0007	13.01	2.17285e-05	0.00122784
BP	GO:0050896	response to stimulus	0.1151	0.069	1.67	2.20344e-05	0.00122784
BP	GO:0006970	response to osmotic stress	0.0254	0.0073	3.5	2.59417e-05	0.00136053
BP	GO:0030244	cellulose biosynthetic process	0.0169	0.0034	4.96	2.90508e-05	0.00143895
BP	GO:0033993	response to lipid	0.0271	0.0085	3.2	4.18498e-05	0.00196381
BP	GO:0097305	response to alcohol	0.022	0.0062	3.56	7.30456e-05	0.00310123
BP	GO:0005975	carbohydrate metabolic process	0.066	0.0346	1.91	9.40579e-05	0.00381182
BP	GO:0009690	cytokinin metabolic process	0.0085	0.0009	9.76	0.000107721	0.00394187
BP	GO:0051707	response to other organism	0.0305	0.0112	2.72	0.000124988	0.00405966
BP	GO:0010117	photoprotection	0.0051	0.0002	23.43	0.000127493	0.00405966
BP	GO:0010226	response to lithium ion	0.0051	0.0002	23.43	0.000127493	0.00405966
BP	GO:0010035	response to inorganic substance	0.0321	0.0123	2.61	0.000135543	0.00416716
BP	GO:0006629	lipid metabolic process	0.0321	0.0125	2.57	0.000170157	0.00448466
BP	GO:0002239	response to oomycetes	0.0102	0.0015	6.94	0.000174948	0.00448466
BP	GO:0009965	leaf morphogenesis	0.0102	0.0015	6.94	0.000174948	0.00448466
BP	GO:0006012	galactose metabolic process	0.0085	0.001	8.68	0.000200359	0.004828
BP	GO:0009719	response to endogenous stimulus	0.0457	0.0215	2.12	0.000207259	0.00486284
BP	GO:0009607	response to biotic stimulus	0.0321	0.0129	2.49	0.000249657	0.00556472
BP	GO:0009611	response to wounding	0.0152	0.0037	4.13	0.000304186	0.00661477
BP	GO:0010033	response to organic substance	0.0508	0.026	1.95	0.000401533	0.00852377
BP	GO:0015979	photosynthesis	0.0186	0.0057	3.27	0.000540481	0.0107494
BP	GO:0009605	response to external stimulus	0.0355	0.0159	2.23	0.000542547	0.0107494
BP	GO:0006537	glutamate biosynthetic process	0.0051	0.0003	15.62	0.000607439	0.0117735
BP	GO:0010555	response to mannitol	0.0034	0.0001	31.24	0.00102329	0.0162919
BP	GO:0019499	cyanide metabolic process	0.0034	0.0001	31.24	0.00102329	0.0162919
BP	GO:0030418	nicotianamine biosynthetic process	0.0034	0.0001	31.24	0.00102329	0.0162919
BP	GO:0035264	multicellular organism growth	0.0034	0.0001	31.24	0.00102329	0.0162919
BP	GO:0052837	thiazole biosynthetic process	0.0034	0.0001	31.24	0.00102329	0.0162919
BP	GO:1900458	negative regulation of brassinosteroid mediated signaling pathway	0.0034	0.0001	31.24	0.00102329	0.0162919
BP	GO:0046274	lignin catabolic process	0.0102	0.0021	4.93	0.00121064	0.0186101
BP	GO:0006950	response to stress	0.066	0.0405	1.63	0.00198642	0.028112
BP	GO:0065008	regulation of biological quality	0.0288	0.0132	2.18	0.00230504	0.0321113
BP	GO:0015977	carbon fixation	0.0068	0.001	6.58	0.00274729	0.0347897
BP	GO:0031408	oxylipin biosynthetic process	0.0085	0.0017	5.04	0.00281837	0.0347897
BP	GO:0046902	regulation of mitochondrial membrane permeability	0.0034	0.0002	20.82	0.00300457	0.0347897
BP	GO:0090559	regulation of membrane permeability	0.0034	0.0002	20.82	0.00300457	0.0347897
BP	GO:1901264	carbohydrate derivative transport	0.0034	0.0002	20.82	0.00300457	0.0347897
BP	GO:1901679	nucleotide transmembrane transport	0.0034	0.0002	20.82	0.00300457	0.0347897
BP	GO:0006694	steroid biosynthetic process	0.0068	0.0011	5.95	0.00403256	0.0449418
BP	GO:0015931	nucleobase-containing compound transport	0.0068	0.0011	5.95	0.00403256	0.0449418
BP	GO:0042440	pigment metabolic process	0.0068	0.0012	5.68	0.00480561	0.0528961
BP	GO:0007267	cell-cell signaling	0.0051	0.0007	7.81	0.00578688	0.0576258
BP	GO:0010431	seed maturation	0.0051	0.0007	7.81	0.00578688	0.0576258
BP	GO:0006556	S-adenosylmethionine biosynthetic process	0.0034	0.0002	15.62	0.00588165	0.0576258
BP	GO:0006636	unsaturated fatty acid biosynthetic process	0.0034	0.0002	15.62	0.00588165	0.0576258
BP	GO:0006855	drug transmembrane transport	0.0034	0.0002	15.62	0.00588165	0.0576258
BP	GO:0033559	unsaturated fatty acid metabolic process	0.0034	0.0002	15.62	0.00588165	0.0576258
BP	GO:1900457	regulation of brassinosteroid mediated signaling pathway	0.0034	0.0002	15.62	0.00588165	0.0576258
BP	GO:0045893	positive regulation of transcription, DNA-templated	0.0169	0.0067	2.54	0.00618941	0.0593371
BP	GO:0006873	cellular ion homeostasis	0.0068	0.0014	5	0.00770471	0.0708181
BP	GO:0006778	porphyrin-containing compound metabolic process	0.0051	0.0008	6.69	0.00912949	0.0805907
BP	GO:0007006	mitochondrial membrane organization	0.0034	0.0003	12.49	0.00959532	0.0822595
BP	GO:0046373	L-arabinose metabolic process	0.0034	0.0003	12.49	0.00959532	0.0822595
BP	GO:0046417	chorismate metabolic process	0.0034	0.0003	12.49	0.00959532	0.0822595
BP	GO:0045489	pectin biosynthetic process	0.0068	0.0015	4.63	0.0101647	0.0854969
BP	GO:0080167	response to karrikin	0.0102	0.0031	3.23	0.0103751	0.0864508
BP	GO:0040007	growth	0.0135	0.0051	2.66	0.0105262	0.0868976
BP	GO:0006730	one-carbon metabolic process	0.0051	0.0008	6.25	0.0111441	0.0911545
BP	GO:0005985	sucrose metabolic process	0.0051	0.0009	5.86	0.0133945	0.103285
BP	GO:0033013	tetrapyrrole metabolic process	0.0051	0.0009	5.86	0.0133945	0.103285
BP	GO:0098656	anion transmembrane transport	0.0051	0.0009	5.86	0.0133945	0.103285
BP	GO:0006457	protein folding	0.022	0.0109	2.01	0.0134381	0.103285
BP	GO:0015976	carbon utilization	0.0034	0.0003	10.41	0.0140893	0.103816
BP	GO:0017157	regulation of exocytosis	0.0034	0.0003	10.41	0.0140893	0.103816
BP	GO:0046471	phosphatidylglycerol metabolic process	0.0034	0.0003	10.41	0.0140893	0.103816
BP	GO:1901002	positive regulation of response to salt stress	0.0034	0.0003	10.41	0.0140893	0.103816
BP	GO:0032787	monocarboxylic acid metabolic process	0.0068	0.0016	4.16	0.0147225	0.106717
BP	GO:0007623	circadian rhythm	0.0068	0.0017	3.9	0.0183764	0.125743
BP	GO:0008283	cell proliferation	0.0051	0.001	5.21	0.0186164	0.125743
BP	GO:0046856	phosphatidylinositol dephosphorylation	0.0051	0.001	5.21	0.0186164	0.125743
BP	GO:0006826	iron ion transport	0.0034	0.0004	8.92	0.0193099	0.127528
BP	GO:0010115	regulation of abscisic acid biosynthetic process	0.0034	0.0004	8.92	0.0193099	0.127528
BP	GO:0030041	actin filament polymerization	0.0034	0.0004	8.92	0.0193099	0.127528
BP	GO:0046677	response to antibiotic	0.0118	0.0047	2.51	0.0214711	0.139499
BP	GO:0072330	monocarboxylic acid biosynthetic process	0.0051	0.001	4.93	0.0215919	0.139499
BP	GO:0090351	seedling development	0.0068	0.0018	3.67	0.0225464	0.143585
BP	GO:0006535	cysteine biosynthetic process from serine	0.0051	0.0011	4.69	0.0248114	0.14593
BP	GO:0006839	mitochondrial transport	0.0051	0.0011	4.69	0.0248114	0.14593
BP	GO:0009606	tropism	0.0051	0.0011	4.69	0.0248114	0.14593
BP	GO:0008643	carbohydrate transport	0.0068	0.0019	3.57	0.02483	0.14593
BP	GO:0009225	nucleotide-sugar metabolic process	0.0034	0.0004	7.81	0.0252062	0.14593
BP	GO:0009228	thiamine biosynthetic process	0.0034	0.0004	7.81	0.0252062	0.14593
BP	GO:0010232	vascular transport	0.0034	0.0004	7.81	0.0252062	0.14593
BP	GO:0010233	phloem transport	0.0034	0.0004	7.81	0.0252062	0.14593
BP	GO:0010833	telomere maintenance via telomere lengthening	0.0034	0.0004	7.81	0.0252062	0.14593
BP	GO:0015748	organophosphate ester transport	0.0034	0.0004	7.81	0.0252062	0.14593
BP	GO:0009853	photorespiration	0.0051	0.0011	4.46	0.0282745	0.159417
BP	GO:0046148	pigment biosynthetic process	0.0051	0.0011	4.46	0.0282745	0.159417
BP	GO:0071705	nitrogen compound transport	0.0135	0.0061	2.21	0.0287717	0.15976
BP	GO:0009845	seed germination	0.0068	0.002	3.38	0.0298021	0.164018
BP	GO:0007205	protein kinase C-activating G-protein coupled receptor signaling pathway	0.0034	0.0005	6.94	0.0317297	0.166924
BP	GO:0033037	polysaccharide localization	0.0034	0.0005	6.94	0.0317297	0.166924
BP	GO:0052545	callose localization	0.0034	0.0005	6.94	0.0317297	0.166924
BP	GO:0048511	rhythmic process	0.0051	0.0012	4.26	0.0319801	0.166924
BP	GO:0009961	response to 1-aminocyclopropane-1-carboxylic acid	0.0017	0.0001	31.24	0.0320152	0.166924
BP	GO:0045229	external encapsulating structure organization	0.0051	0.0012	4.07	0.0359263	0.184087
BP	GO:0000902	cell morphogenesis	0.0102	0.0042	2.4	0.0387934	0.191292
BP	GO:0009955	adaxial/abaxial pattern specification	0.0034	0.0005	6.25	0.0388344	0.191292
BP	GO:0019684	photosynthesis, light reaction	0.0034	0.0005	6.25	0.0388344	0.191292
BP	GO:0035556	intracellular signal transduction	0.0118	0.0054	2.21	0.0396466	0.19422
BP	GO:0051172	negative regulation of nitrogen compound metabolic process	0.0152	0.0077	1.97	0.0406406	0.196926
CC	GO:0016602	CCAAT-binding factor complex	0.0085	0.0004	20.6	6.00658e-08	6.60393e-06
CC	GO:0048046	apoplast	0.0397	0.0158	2.52	7.47389e-06	0.00038025
CC	GO:0005618	cell wall	0.0383	0.0184	2.08	0.000281926	0.0107577
CC	GO:0005886	plasma membrane	0.0723	0.0448	1.61	0.000541676	0.0165354
CC	GO:0030313	cell envelope	0.0028	0.0001	27.46	0.00132426	0.0227087
CC	GO:0071944	cell periphery	0.0567	0.0343	1.65	0.0013308	0.0227087
CC	GO:0055044	symplast	0.0213	0.0087	2.44	0.00133903	0.0227087
CC	GO:0005911	cell-cell junction	0.0213	0.0089	2.38	0.00169052	0.0258026
CC	GO:0016324	apical plasma membrane	0.0043	0.0004	10.3	0.00234746	0.029858
CC	GO:0045177	apical part of cell	0.0043	0.0004	10.3	0.00234746	0.029858
CC	GO:0030054	cell junction	0.0213	0.0095	2.24	0.00307352	0.0360858
CC	GO:0016020	membrane	0.0879	0.0622	1.41	0.00375088	0.0381668
CC	GO:0030312	external encapsulating structure	0.0128	0.0046	2.78	0.00507851	0.0484463
CC	GO:0009534	chloroplast thylakoid	0.0128	0.0048	2.66	0.00676459	0.0607347
CC	GO:0098590	plasma membrane region	0.0043	0.0007	5.88	0.012962	0.0935004
CC	GO:0009579	thylakoid	0.0156	0.0072	2.16	0.013477	0.0935004
CC	GO:0005697	telomerase holoenzyme complex	0.0028	0.0003	9.15	0.0180172	0.0982142
CC	GO:0010598	NAD(P)H dehydrogenase complex (plastoquinone)	0.0028	0.0003	9.15	0.0180172	0.0982142
CC	GO:0031984	organelle subcompartment	0.0156	0.0076	2.05	0.0187694	0.0987865
CC	GO:0009505	plant-type cell wall	0.0071	0.0025	2.86	0.0297741	0.137474
CC	GO:0031975	envelope	0.0199	0.0114	1.75	0.0309943	0.137474
MF	GO:0003700	transcription factor activity, sequence-specific DNA binding	0.072	0.0261	2.77	2.41063e-15	7.4349e-13
MF	GO:0043565	sequence-specific DNA binding	0.0384	0.0124	3.09	3.33271e-10	5.13938e-08
MF	GO:0000234	phosphoethanolamine N-methyltransferase activity	0.0048	0.0002	21.94	7.20793e-07	7.41026e-05
MF	GO:0004553	hydrolase activity, hydrolyzing O-glycosyl compounds	0.0298	0.0112	2.65	9.81535e-07	7.56815e-05
MF	GO:0004722	protein serine/threonine phosphatase activity	0.0154	0.0037	4.16	1.47846e-06	9.11974e-05
MF	GO:0004497	monooxygenase activity	0.0288	0.0117	2.46	6.78846e-06	0.000348951
MF	GO:0019139	cytokinin dehydrogenase activity	0.0048	0.0004	12.8	2.37166e-05	0.00104495
MF	GO:0015930	glutamate synthase activity	0.0029	0.0001	30.71	3.44216e-05	0.00121074
MF	GO:0016760	cellulose synthase (UDP-forming) activity	0.0086	0.0016	5.42	3.53306e-05	0.00121074
MF	GO:0005509	calcium ion binding	0.0288	0.0131	2.19	5.77745e-05	0.00178189
MF	GO:0005506	iron ion binding	0.0346	0.0176	1.96	0.000113001	0.00290432
MF	GO:0036094	small molecule binding	0.0096	0.0026	3.7	0.000362813	0.00799279
MF	GO:0030246	carbohydrate binding	0.0173	0.007	2.47	0.000423411	0.00870592
MF	GO:0003854	3-beta-hydroxy-delta5-steroid dehydrogenase activity	0.0038	0.0004	9.45	0.00063138	0.011221
MF	GO:0003978	UDP-glucose 4-epimerase activity	0.0029	0.0002	15.36	0.000639432	0.011221
MF	GO:0016705	oxidoreductase activity, acting on paired donors, with incorporation or reduction of molecular oxygen	0.0288	0.0151	1.9	0.000654878	0.011221
MF	GO:0005507	copper ion binding	0.0115	0.0038	3	0.00069779	0.011327
MF	GO:0051082	unfolded protein binding	0.0115	0.004	2.9	0.00092709	0.0127789
MF	GO:0030410	nicotianamine synthase activity	0.0019	0.0001	30.71	0.00105915	0.0127789
MF	GO:0042285	xylosyltransferase activity	0.0019	0.0001	30.71	0.00105915	0.0127789
MF	GO:0050017	L-3-cyanoalanine synthase activity	0.0019	0.0001	30.71	0.00105915	0.0127789
MF	GO:0005347	ATP transmembrane transporter activity	0.0077	0.002	3.84	0.00108319	0.0127789
MF	GO:0031406	carboxylic acid binding	0.0048	0.0008	6.14	0.0011187	0.0127789
MF	GO:0043177	organic acid binding	0.0048	0.0008	6.14	0.0011187	0.0127789
MF	GO:0052716	hydroquinone:oxygen oxidoreductase activity	0.0058	0.0012	4.85	0.00132919	0.014641
MF	GO:0046872	metal ion binding	0.0817	0.059	1.38	0.00159315	0.0169435
MF	GO:0016984	ribulose-bisphosphate carboxylase activity	0.0029	0.0003	11.52	0.00170476	0.0175262
MF	GO:0016702	oxidoreductase activity, acting on single donors with incorporation of molecular oxygen, incorporation of two atoms of oxygen	0.0067	0.0018	3.84	0.00219603	0.02179
MF	GO:0020037	heme binding	0.0384	0.0239	1.61	0.00246181	0.02179
MF	GO:0043168	anion binding	0.0115	0.0045	2.58	0.00255875	0.02179
MF	GO:0004794	L-threonine ammonia-lyase activity	0.0019	0.0001	20.48	0.00310861	0.02179
MF	GO:0015291	secondary active transmembrane transporter activity	0.0019	0.0001	20.48	0.00310861	0.02179
MF	GO:0004805	trehalose-phosphatase activity	0.0029	0.0003	9.21	0.0034789	0.0233253
MF	GO:0015020	glucuronosyltransferase activity	0.0029	0.0003	9.21	0.0034789	0.0233253
MF	GO:0016208	AMP binding	0.0038	0.0007	5.85	0.00429531	0.0280096
MF	GO:0004674	protein serine/threonine kinase activity	0.0346	0.0217	1.6	0.00435918	0.0280096
MF	GO:0004478	methionine adenosyltransferase activity	0.0019	0.0001	15.36	0.00608289	0.0325776
MF	GO:0016624	oxidoreductase activity, acting on the aldehyde or oxo group of donors, disulfide as acceptor	0.0019	0.0001	15.36	0.00608289	0.0325776
MF	GO:0016763	transferase activity, transferring pentosyl groups	0.0019	0.0001	15.36	0.00608289	0.0325776
MF	GO:0044548	S100 protein binding	0.0019	0.0001	15.36	0.00608289	0.0325776
MF	GO:0052637	delta 3-trans-hexadecenoic acid phosphatidylglycerol desaturase activity	0.0019	0.0001	15.36	0.00608289	0.0325776
MF	GO:0097367	carbohydrate derivative binding	0.0067	0.0021	3.16	0.00656693	0.0325776
MF	GO:0017076	purine nucleotide binding	0.0048	0.0012	4.15	0.00665449	0.0325776
MF	GO:0032559	adenyl ribonucleotide binding	0.0048	0.0012	4.15	0.00665449	0.0325776
MF	GO:0030170	pyridoxal phosphate binding	0.0115	0.0051	2.28	0.00694408	0.0334641
MF	GO:0016831	carboxy-lyase activity	0.0038	0.0008	5.12	0.00705918	0.0334954
MF	GO:0004124	cysteine synthase activity	0.0029	0.0004	7.09	0.00770799	0.0354506
MF	GO:0008289	lipid binding	0.0125	0.0058	2.16	0.00781608	0.0354506
MF	GO:0019829	cation-transporting ATPase activity	0.0038	0.0008	4.91	0.00819071	0.0366114
MF	GO:0015297	antiporter activity	0.0086	0.0034	2.56	0.00879967	0.0387715
MF	GO:0004106	chorismate mutase activity	0.0019	0.0002	12.29	0.0099197	0.0419102
MF	GO:0008725	DNA-3-methyladenine glycosylase activity	0.0019	0.0002	12.29	0.0099197	0.0419102
MF	GO:0046556	alpha-L-arabinofuranosidase activity	0.0019	0.0002	12.29	0.0099197	0.0419102
MF	GO:0043167	ion binding	0.0125	0.0061	2.06	0.0113687	0.047383
MF	GO:0004324	ferredoxin-NADP+ reductase activity	0.0019	0.0002	10.24	0.0145598	0.0575713
MF	GO:0010279	indole-3-acetic acid amido synthetase activity	0.0019	0.0002	10.24	0.0145598	0.0575713
MF	GO:0016491	oxidoreductase activity	0.0365	0.0253	1.44	0.0161884	0.0632007
MF	GO:0033293	monocarboxylic acid binding	0.0029	0.0005	5.42	0.0166379	0.0641436
MF	GO:0004089	carbonate dehydratase activity	0.0029	0.0006	5.12	0.0194909	0.073456
MF	GO:1901265	nucleoside phosphate binding	0.0048	0.0015	3.2	0.0195298	0.073456
MF	GO:0061630	ubiquitin protein ligase activity	0.0106	0.0053	2.01	0.0220454	0.0819188
MF	GO:0015075	ion transmembrane transporter activity	0.0029	0.0006	4.61	0.0259541	0.0871241
MF	GO:0008199	ferric iron binding	0.0019	0.0003	7.68	0.0260278	0.0871241
MF	GO:0015385	sodium:proton antiporter activity	0.0019	0.0003	7.68	0.0260278	0.0871241
MF	GO:0019210	kinase inhibitor activity	0.0019	0.0003	7.68	0.0260278	0.0871241
MF	GO:0047216	inositol 3-alpha-galactosyltransferase activity	0.0019	0.0003	7.68	0.0260278	0.0871241
MF	GO:0070034	telomerase RNA binding	0.0019	0.0003	7.68	0.0260278	0.0871241
MF	GO:0016757	transferase activity, transferring glycosyl groups	0.0144	0.0082	1.75	0.0262309	0.0871241
MF	GO:0019901	protein kinase binding	0.0038	0.0011	3.51	0.0262711	0.0871241
MF	GO:0005388	calcium-transporting ATPase activity	0.0029	0.0007	4.39	0.0295639	0.0970014
MF	GO:0008200	ion channel inhibitor activity	0.001	0	30.71	0.0325597	0.0971268
MF	GO:0048029	monosaccharide binding	0.001	0	30.71	0.0325597	0.0971268
MF	GO:0048032	galacturonate binding	0.001	0	30.71	0.0325597	0.0971268
MF	GO:0052747	sinapyl alcohol dehydrogenase activity	0.001	0	30.71	0.0325597	0.0971268
MF	GO:0090447	glycerol-3-phosphate 2-O-acyltransferase activity	0.001	0	30.71	0.0325597	0.0971268
MF	GO:0004143	diacylglycerol kinase activity	0.0019	0.0003	6.83	0.0327513	0.0971268
MF	GO:0008878	glucose-1-phosphate adenylyltransferase activity	0.0019	0.0003	6.83	0.0327513	0.0971268
MF	GO:0015018	galactosylgalactosylxylosylprotein 3-beta-glucuronosyltransferase activity	0.0019	0.0003	6.83	0.0327513	0.0971268
MF	GO:0031683	G-protein beta/gamma-subunit complex binding	0.0019	0.0003	6.83	0.0327513	0.0971268
MF	GO:0016701	oxidoreductase activity, acting on single donors with incorporation of molecular oxygen	0.0029	0.0007	4.19	0.0334241	0.098178
MF	GO:0008194	UDP-glycosyltransferase activity	0.0134	0.0078	1.72	0.0353548	0.102869
MF	GO:0003951	NAD+ kinase activity	0.0029	0.0007	4.01	0.0375323	0.108185
MF	GO:0004322	ferroxidase activity	0.0019	0.0003	6.14	0.0400694	0.113378
MF	GO:0016717	oxidoreductase activity, acting on paired donors, with oxidation of a pair of donors resulting in the reduction of molecular oxygen to two molecules of water	0.0019	0.0003	6.14	0.0400694	0.113378
MF	GO:0043169	cation binding	0.0067	0.0031	2.19	0.0410272	0.115033
MF	GO:0008061	chitin binding	0.0038	0.0013	3	0.0436732	0.121349
MF	GO:0047262	polygalacturonate 4-alpha-galacturonosyltransferase activity	0.0029	0.0008	3.69	0.0464804	0.127996
MF	GO:0008083	growth factor activity	0.0019	0.0003	5.58	0.0479363	0.128561
MF	GO:0016879	ligase activity, forming carbon-nitrogen bonds	0.0019	0.0003	5.58	0.0479363	0.128561
MF	GO:0022804	active transmembrane transporter activity	0.0019	0.0003	5.58	0.0479363	0.128561
Note: BP (biological processes); CC (cellular components); MF (molecular functions).

## Sheet: TableS8 GO for ZK1
Table.S8 GO enrichment results for ZK1 differentially expressed genes
Category	ID	Description	GeneRatio	BgRatio	enrich_factor	pvalue	qvalue
BP	GO:0009644	response to high light intensity	0.0353	0.0023	15.53	5.84104e-10	2.90822e-07
BP	GO:0009642	response to light intensity	0.0353	0.0026	13.59	2.39423e-09	4.12388e-07
BP	GO:0009408	response to heat	0.053	0.0073	7.25	2.48479e-09	4.12388e-07
BP	GO:0017148	negative regulation of translation	0.0353	0.0036	9.74	7.02429e-08	8.74339e-06
BP	GO:0042542	response to hydrogen peroxide	0.0283	0.0022	13.05	1.38904e-07	1.38319e-05
BP	GO:0006334	nucleosome assembly	0.0318	0.0032	9.95	2.64673e-07	1.90688e-05
BP	GO:0007018	microtubule-based movement	0.0389	0.0061	6.41	1.20681e-06	7.51078e-05
BP	GO:0006979	response to oxidative stress	0.0742	0.0221	3.36	1.43273e-06	7.92612e-05
BP	GO:0006270	DNA replication initiation	0.0212	0.0014	15.05	2.18999e-06	0.000109038
BP	GO:0000302	response to reactive oxygen species	0.0283	0.0034	8.28	5.15613e-06	0.000233383
BP	GO:0009636	response to toxic substance	0.0389	0.0073	5.32	7.54106e-06	0.000312888
BP	GO:0006656	phosphatidylcholine biosynthetic process	0.0141	0.0006	23.72	1.63942e-05	0.000627892
BP	GO:0010035	response to inorganic substance	0.0459	0.0123	3.74	5.092e-05	0.00169019
BP	GO:0046677	response to antibiotic	0.0283	0.0047	6	5.66481e-05	0.0017628
BP	GO:0030001	metal ion transport	0.0318	0.0063	5.06	7.50309e-05	0.0021975
BP	GO:0009414	response to water deprivation	0.0283	0.0055	5.12	0.000174465	0.00482585
BP	GO:0007142	male meiosis II	0.0106	0.0004	24.46	0.000188579	0.00485872
BP	GO:0006562	proline catabolic process	0.0071	0.0001	65.23	0.000234205	0.00485872
BP	GO:0010555	response to mannitol	0.0071	0.0001	65.23	0.000234205	0.00485872
BP	GO:0035264	multicellular organism growth	0.0071	0.0001	65.23	0.000234205	0.00485872
BP	GO:0009628	response to abiotic stimulus	0.0707	0.0297	2.38	0.000330253	0.00632428
BP	GO:0006950	response to stress	0.0848	0.0405	2.09	0.000548067	0.0101067
BP	GO:0010431	seed maturation	0.0106	0.0007	16.31	0.000707855	0.0123377
BP	GO:0002239	response to oomycetes	0.0141	0.0015	9.66	0.000718611	0.0123377
BP	GO:0009658	chloroplast organization	0.0247	0.0056	4.43	0.00104556	0.0173526
BP	GO:0006556	S-adenosylmethionine biosynthetic process	0.0071	0.0002	32.61	0.00137687	0.0208105
BP	GO:0010117	photoprotection	0.0071	0.0002	32.61	0.00137687	0.0208105
BP	GO:0006869	lipid transport	0.0212	0.0045	4.72	0.00173123	0.025352
BP	GO:0009657	plastid organization	0.0247	0.0062	4.01	0.0018837	0.0267967
BP	GO:0019346	transsulfuration	0.0071	0.0003	21.74	0.00337287	0.0446581
BP	GO:1901700	response to oxygen-containing compound	0.0495	0.0215	2.3	0.00340837	0.0446581
BP	GO:0006457	protein folding	0.0318	0.0109	2.91	0.0040652	0.0518985
BP	GO:0010115	regulation of abscisic acid biosynthetic process	0.0071	0.0004	18.64	0.00467433	0.0581831
BP	GO:0042744	hydrogen peroxide catabolic process	0.0318	0.0125	2.55	0.00926389	0.112499
BP	GO:0050896	response to stimulus	0.106	0.069	1.54	0.0127139	0.147214
BP	GO:0009691	cytokinin biosynthetic process	0.0071	0.0007	10.87	0.0139665	0.158042
CC	GO:0000786	nucleosome	0.0683	0.0052	13.08	4.61265e-17	5.43807e-15
CC	GO:0042555	MCM complex	0.0239	0.0007	33.04	5.30698e-10	3.12832e-08
CC	GO:0042025	host cell nucleus	0.058	0.0137	4.24	6.48508e-07	2.54852e-05
CC	GO:0101031	chaperone complex	0.0171	0.0008	20.65	2.92353e-06	8.61671e-05
CC	GO:0042644	chloroplast nucleoid	0.0171	0.0015	11.39	6.76426e-05	0.00159494
CC	GO:0009295	nucleoid	0.0171	0.0018	9.72	0.000148988	0.00250927
CC	GO:0009532	plastid stroma	0.0307	0.0081	3.81	0.000631641	0.00827412
CC	GO:0005576	extracellular region	0.0648	0.0292	2.22	0.00104341	0.0123012
CC	GO:0030312	external encapsulating structure	0.0205	0.0046	4.45	0.0023201	0.0248662
CC	GO:0009536	plastid	0.0546	0.0257	2.13	0.00390008	0.0383165
CC	GO:0071944	cell periphery	0.0648	0.0343	1.89	0.00616784	0.055935
CC	GO:0005618	cell wall	0.0375	0.0184	2.04	0.0202205	0.148993
CC	GO:0001673	male germ cell nucleus	0.0034	0.0001	33.04	0.0300403	0.168647
CC	GO:0030313	cell envelope	0.0034	0.0001	33.04	0.0300403	0.168647
CC	GO:0033186	CAF-1 complex	0.0034	0.0001	33.04	0.0300403	0.168647
CC	GO:0005874	microtubule	0.0205	0.0081	2.53	0.0324687	0.173995
CC	GO:0009505	plant-type cell wall	0.0102	0.0025	4.13	0.0359956	0.184508
MF	GO:0046982	protein heterodimerization activity	0.0369	0.0049	7.46	1.60128e-10	2.94973e-08
MF	GO:0030598	rRNA N-glycosylase activity	0.0195	0.0016	12.24	4.43422e-08	4.08415e-06
MF	GO:0003777	microtubule motor activity	0.0239	0.0033	7.2	4.04188e-07	2.48186e-05
MF	GO:0000234	phosphoethanolamine N-methyltransferase activity	0.0087	0.0002	39.63	1.44287e-06	6.64481e-05
MF	GO:1901265	nucleoside phosphate binding	0.0152	0.0015	10.11	5.47141e-06	0.000201578
MF	GO:0016208	AMP binding	0.0108	0.0007	16.51	1.02562e-05	0.000314885
MF	GO:0008017	microtubule binding	0.026	0.0058	4.47	1.82135e-05	0.000479302
MF	GO:0020037	heme binding	0.0586	0.0239	2.45	2.18595e-05	0.000503343
MF	GO:0097367	carbohydrate derivative binding	0.0152	0.0021	7.14	5.62298e-05	0.00103581
MF	GO:0017076	purine nucleotide binding	0.0108	0.0012	9.37	0.000181709	0.00223151
MF	GO:0032559	adenyl ribonucleotide binding	0.0108	0.0012	9.37	0.000181709	0.00223151
MF	GO:0036094	small molecule binding	0.0152	0.0026	5.85	0.000200113	0.00224801
MF	GO:0004657	proline dehydrogenase activity	0.0043	0.0001	69.35	0.000207459	0.00224801
MF	GO:0005506	iron ion binding	0.0434	0.0176	2.46	0.00023582	0.00235476
MF	GO:0043565	sequence-specific DNA binding	0.0347	0.0124	2.8	0.000242876	0.00235476
MF	GO:0004553	hydrolase activity, hydrolyzing O-glycosyl compounds	0.0325	0.0112	2.9	0.000257184	0.0023688
MF	GO:0004497	monooxygenase activity	0.0325	0.0117	2.77	0.000407046	0.00340828
MF	GO:0051082	unfolded protein binding	0.0174	0.004	4.37	0.000528457	0.00423249
MF	GO:0043169	cation binding	0.0152	0.0031	4.95	0.000554406	0.00425531
MF	GO:0003886	DNA (cytosine-5-)-methyltransferase activity	0.0065	0.0004	14.86	0.000963116	0.00709665
MF	GO:0004478	methionine adenosyltransferase activity	0.0043	0.0001	34.68	0.00122106	0.00775625
MF	GO:0004797	thymidine kinase activity	0.0043	0.0001	34.68	0.00122106	0.00775625
MF	GO:0044548	S100 protein binding	0.0043	0.0001	34.68	0.00122106	0.00775625
MF	GO:0043621	protein self-association	0.0108	0.0018	5.98	0.00149122	0.00915662
MF	GO:0016705	oxidoreductase activity, acting on paired donors, with incorporation or reduction of molecular oxygen	0.0347	0.0151	2.29	0.00197467	0.0117341
MF	GO:0005507	copper ion binding	0.0152	0.0038	3.95	0.00209549	0.0120628
MF	GO:0003677	DNA binding	0.1106	0.0732	1.51	0.00216505	0.0120856
MF	GO:0030170	pyridoxal phosphate binding	0.0174	0.0051	3.42	0.00252113	0.0136594
MF	GO:0046872	metal ion binding	0.0911	0.059	1.54	0.00366746	0.0193024
MF	GO:0016614	oxidoreductase activity, acting on CH-OH group of donors	0.0065	0.0007	9.05	0.00425623	0.0217789
MF	GO:0043168	anion binding	0.0152	0.0045	3.39	0.00483276	0.0240607
MF	GO:0005548	phospholipid transporter activity	0.0043	0.0003	15.41	0.00698396	0.0329877
MF	GO:0047938	glucose-6-phosphate 1-epimerase activity	0.0043	0.0003	15.41	0.00698396	0.0329877
MF	GO:0016491	oxidoreductase activity	0.0456	0.0253	1.8	0.00747506	0.0344246
MF	GO:0004601	peroxidase activity	0.0217	0.0089	2.45	0.00843568	0.0362019
MF	GO:0052656	L-isoleucine transaminase activity	0.0043	0.0003	13.87	0.00864709	0.0362019
MF	GO:0003854	3-beta-hydroxy-delta5-steroid dehydrogenase activity	0.0043	0.0004	10.67	0.0145666	0.0570918
MF	GO:0003918	DNA topoisomerase type II (ATP-hydrolyzing) activity	0.0043	0.0004	10.67	0.0145666	0.0570918
MF	GO:0016157	sucrose synthase activity	0.0043	0.0004	10.67	0.0145666	0.0570918
MF	GO:0010427	abscisic acid binding	0.0065	0.0012	5.62	0.0160994	0.0617849
MF	GO:0030246	carbohydrate binding	0.0174	0.007	2.48	0.0165246	0.0621224
MF	GO:0004864	protein phosphatase inhibitor activity	0.0065	0.0013	4.95	0.022568	0.0829922
MF	GO:0043167	ion binding	0.0152	0.0061	2.5	0.022977	0.0829922
MF	GO:0097243	flavonoid binding	0.0043	0.0005	8.16	0.0244537	0.0834192
MF	GO:2001147	camalexin binding	0.0043	0.0005	8.16	0.0244537	0.0834192
MF	GO:2001227	quercitrin binding	0.0043	0.0005	8.16	0.0244537	0.0834192
MF	GO:0004722	protein serine/threonine phosphatase activity	0.0108	0.0037	2.94	0.0283809	0.086459
MF	GO:0003688	DNA replication origin binding	0.0022	0.0001	34.68	0.0286303	0.086459
MF	GO:0004411	homogentisate 1,2-dioxygenase activity	0.0022	0.0001	34.68	0.0286303	0.086459
MF	GO:0004474	malate synthase activity	0.0022	0.0001	34.68	0.0286303	0.086459
MF	GO:0008935	1,4-dihydroxy-2-naphthoyl-CoA synthase activity	0.0022	0.0001	34.68	0.0286303	0.086459
MF	GO:0017075	syntaxin-1 binding	0.0022	0.0001	34.68	0.0286303	0.086459
MF	GO:0102406	omega-hydroxypalmitate O-sinapoyl transferase activity	0.0022	0.0001	34.68	0.0286303	0.086459
MF	GO:0019904	protein domain specific binding	0.0043	0.0007	6.3	0.0396245	0.111546
MF	GO:0004318	enoyl-[acyl-carrier-protein] reductase (NADH) activity	0.0022	0.0001	23.12	0.0426372	0.111546
MF	GO:0004794	L-threonine ammonia-lyase activity	0.0022	0.0001	23.12	0.0426372	0.111546
MF	GO:0008676	3-deoxy-8-phosphooctulonate synthase activity	0.0022	0.0001	23.12	0.0426372	0.111546
MF	GO:0072341	modified amino acid binding	0.0043	0.0007	6.03	0.0429929	0.111546
MF	GO:1900750	oligopeptide binding	0.0043	0.0007	6.03	0.0429929	0.111546
MF	GO:0016831	carboxy-lyase activity	0.0043	0.0008	5.78	0.0464638	0.118816
MF	GO:0038023	signaling receptor activity	0.0065	0.0018	3.72	0.0470852	0.118816
MF	GO:0003682	chromatin binding	0.0087	0.003	2.92	0.0488247	0.119509
Note: BP (biological processes); CC (cellular components); MF (molecular functions).

## Sheet: TableS9 KEGG for LL1 DEGs
Table.S9 KEGG enrichment analysis of LL1 differentially expressed genes
ID	Description	GeneRatio	BgRatio	enrich_factor	pvalue	qvalue
ko00564	Glycerophospholipid metabolism	0.0413	0.0154	2.68	7.82611e-06	0.000790849
ko00592	alpha-Linolenic acid metabolism	0.0281	0.0088	3.19	2.42924e-05	0.00122741
ko04016	MAPK signaling pathway - plant	0.0678	0.0401	1.69	0.000756048	0.0214327
ko04626	Plant-pathogen interaction	0.0959	0.0633	1.51	0.00104181	0.0214327
ko00270	Cysteine and methionine metabolism	0.0331	0.0153	2.16	0.00106047	0.0214327
ko00520	Amino sugar and nucleotide sugar metabolism	0.0512	0.0305	1.68	0.00346578	0.053931
ko00910	Nitrogen metabolism	0.0132	0.0042	3.15	0.00373585	0.053931
ko04075	Plant hormone signal transduction	0.0826	0.0571	1.45	0.00556334	0.0682817
ko00710	Carbon fixation in photosynthetic organisms	0.0215	0.0097	2.22	0.00608134	0.0682817
ko00750	Vitamin B6 metabolism	0.0083	0.002	4.11	0.00677063	0.068419
ko00902	Monoterpenoid biosynthesis	0.0083	0.0023	3.59	0.0121099	0.111249
ko00940	Phenylpropanoid biosynthesis	0.0645	0.0459	1.4	0.0207077	0.17164
ko00130	Ubiquinone and other terpenoid-quinone biosynthesis	0.0165	0.0079	2.09	0.0220808	0.17164
ko00630	Glyoxylate and dicarboxylate metabolism	0.0215	0.0128	1.68	0.047004	0.297639
ko00906	Carotenoid biosynthesis	0.0116	0.0055	2.11	0.0488498	0.297639
ko00260	Glycine, serine and threonine metabolism	0.0182	0.0103	1.76	0.0499063	0.297639
ko00562	Inositol phosphate metabolism	0.0231	0.0142	1.63	0.0500715	0.297639
ko00908	Zeatin biosynthesis	0.0116	0.006	1.94	0.0699382	0.328306
ko00998	Biosynthesis of various secondary metabolites - part 2	0.0017	0.0001	13.99	0.0702202	0.328306
ko00965	Betalain biosynthesis	0.0066	0.0026	2.54	0.0713517	0.328306
ko00350	Tyrosine metabolism	0.0132	0.0073	1.82	0.0739364	0.328306
ko00920	Sulfur metabolism	0.0083	0.0038	2.19	0.0783325	0.328306
ko00950	Isoquinoline alkaloid biosynthesis	0.0116	0.0061	1.88	0.0790531	0.328306
ko00010	Glycolysis / Gluconeogenesis	0.0281	0.0193	1.45	0.0794761	0.328306
ko00514	Other types of O-glycan biosynthesis	0.0066	0.0027	2.43	0.0812215	0.328306
ko00073	Cutin, suberine and wax biosynthesis	0.0149	0.0088	1.69	0.0867711	0.337248
ko00250	Alanine, aspartate and glutamate metabolism	0.0116	0.0064	1.8	0.0957028	0.356652
ko01200	Carbon metabolism	0.0496	0.0387	1.28	0.0988222	0.356652
ko00943	Isoflavonoid biosynthesis	0.005	0.0019	2.54	0.112707	0.392736
ko04712	Circadian rhythm - plant	0.0182	0.0126	1.44	0.142502	0.468195
ko01230	Biosynthesis of amino acids	0.043	0.0344	1.25	0.143629	0.468195
ko00740	Riboflavin metabolism	0.0066	0.0035	1.9	0.159651	0.50416
ko00280	Valine, leucine and isoleucine degradation	0.0149	0.0103	1.44	0.175661	0.518874
ko00511	Other glycan degradation	0.0116	0.0076	1.52	0.179372	0.518874
ko00051	Fructose and mannose metabolism	0.0149	0.0104	1.43	0.179714	0.518874
ko00945	Stilbenoid, diarylheptanoid and gingerol biosynthesis	0.0116	0.0078	1.48	0.194009	0.544586
ko00500	Starch and sucrose metabolism	0.0463	0.0392	1.18	0.205637	0.557538
ko00941	Flavonoid biosynthesis	0.0182	0.0137	1.33	0.209658	0.557538
ko00590	Arachidonic acid metabolism	0.0066	0.004	1.65	0.225264	0.583681
ko00440	Phosphonate and phosphinate metabolism	0.0033	0.0015	2.15	0.237759	0.600656
ko00604	Glycosphingolipid biosynthesis - ganglio series	0.005	0.0029	1.71	0.255111	0.616859
ko00340	Histidine metabolism	0.0066	0.0043	1.55	0.256382	0.616859
ko00196	Photosynthesis - antenna proteins	0.0033	0.0018	1.8	0.304683	0.699751
ko00944	Flavone and flavonol biosynthesis	0.0033	0.0018	1.8	0.304683	0.699751
ko00062	Fatty acid elongation	0.0066	0.0047	1.4	0.320706	0.720183
ko04070	Phosphatidylinositol signaling system	0.0149	0.0124	1.2	0.337283	0.740941
ko00052	Galactose metabolism	0.0231	0.0203	1.14	0.347961	0.745291
ko00430	Taurine and hypotaurine metabolism	0.0017	0.0007	2.33	0.354013	0.745291
ko00400	Phenylalanine, tyrosine and tryptophan biosynthesis	0.0083	0.0069	1.2	0.407506	0.817729
ko00960	Tropane, piperidine and pyridine alkaloid biosynthesis	0.0066	0.0054	1.23	0.410414	0.817729
ko00480	Glutathione metabolism	0.0215	0.0197	1.09	0.412698	0.817729
ko00290	Valine, leucine and isoleucine biosynthesis	0.0033	0.0024	1.36	0.433663	0.824021
ko03450	Non-homologous end-joining	0.0017	0.0009	1.75	0.441614	0.824021
ko00450	Selenocompound metabolism	0.0066	0.0056	1.18	0.442577	0.824021
ko00563	Glycosylphosphatidylinositol (GPI)-anchor biosynthesis	0.0066	0.0057	1.17	0.450539	0.824021
ko02010	ABC transporters	0.0132	0.0122	1.09	0.456645	0.824021
ko00460	Cyanoamino acid metabolism	0.0165	0.0155	1.06	0.466699	0.827388
ko00531	Glycosaminoglycan degradation	0.005	0.0044	1.13	0.496151	0.864438
ko00565	Ether lipid metabolism	0.005	0.0046	1.08	0.531622	0.884265
ko04141	Protein processing in endoplasmic reticulum	0.0512	0.0513	1	0.531898	0.884265
ko00640	Propanoate metabolism	0.0066	0.0064	1.04	0.542582	0.884265
ko00904	Diterpenoid biosynthesis	0.0066	0.0064	1.03	0.5499	0.884265
ko00261	Monobactam biosynthesis	0.0017	0.0013	1.27	0.551284	0.884265
ko00030	Pentose phosphate pathway	0.0083	0.0084	0.98	0.576939	0.902256
ko00620	Pyruvate metabolism	0.0132	0.0136	0.97	0.586653	0.902256
ko00730	Thiamine metabolism	0.0033	0.0033	1	0.599878	0.902256
ko04146	Peroxisome	0.0132	0.0143	0.92	0.638966	0.902256
ko00903	Limonene and pinene degradation	0.0017	0.0017	1	0.639442	0.902256
ko00330	Arginine and proline metabolism	0.0099	0.0109	0.91	0.652635	0.902256
ko03008	Ribosome biogenesis in eukaryotes	0.0132	0.0146	0.91	0.661476	0.902256
ko00510	N-Glycan biosynthesis	0.0066	0.0074	0.89	0.663977	0.902256
ko04145	Phagosome	0.0083	0.0099	0.83	0.721908	0.902256
ko00561	Glycerolipid metabolism	0.0132	0.0157	0.84	0.739044	0.902256
ko00071	Fatty acid degradation	0.0066	0.0083	0.79	0.746901	0.902256
ko03410	Base excision repair	0.005	0.0067	0.74	0.773918	0.902256
ko00360	Phenylalanine metabolism	0.0066	0.0087	0.76	0.775359	0.902256
ko00780	Biotin metabolism	0.0017	0.0026	0.64	0.798868	0.902256
ko00410	beta-Alanine metabolism	0.005	0.007	0.71	0.803066	0.902256
ko00600	Sphingolipid metabolism	0.005	0.0071	0.7	0.807605	0.902256
ko04130	SNARE interactions in vesicular transport	0.0033	0.0056	0.59	0.858382	0.902256
ko00591	Linoleic acid metabolism	0.0083	0.0121	0.68	0.861236	0.902256
ko04144	Endocytosis	0.0314	0.0391	0.8	0.866919	0.902256
ko00513	Various types of N-glycan biosynthesis	0.0033	0.0058	0.57	0.86997	0.902256
ko00650	Butanoate metabolism	0.0017	0.0036	0.46	0.891887	0.902256
ko03018	RNA degradation	0.0132	0.0192	0.69	0.89892	0.902256
ko01040	Biosynthesis of unsaturated fatty acids	0.0017	0.0039	0.42	0.909941	0.902256
ko00220	Arginine biosynthesis	0.0033	0.0068	0.49	0.92068	0.902256
ko00040	Pentose and glucuronate interconversions	0.0198	0.0282	0.7	0.923881	0.902256
ko00760	Nicotinate and nicotinamide metabolism	0.0017	0.0043	0.39	0.927677	0.902256
ko00061	Fatty acid biosynthesis	0.0033	0.007	0.47	0.929552	0.902256
ko00909	Sesquiterpenoid and triterpenoid biosynthesis	0.005	0.0096	0.51	0.934176	0.902256
ko00310	Lysine degradation	0.0033	0.0073	0.45	0.939327	0.902256
ko00053	Ascorbate and aldarate metabolism	0.0116	0.019	0.61	0.944926	0.902256
ko04120	Ubiquitin mediated proteolysis	0.0132	0.0212	0.62	0.946101	0.902256
ko00020	Citrate cycle (TCA cycle)	0.0033	0.0078	0.42	0.952338	0.902256
ko00195	Photosynthesis	0.0066	0.0134	0.5	0.96318	0.902256
ko03013	RNA transport	0.0264	0.0389	0.68	0.963961	0.902256
ko01212	Fatty acid metabolism	0.005	0.0113	0.44	0.969098	0.902256
ko00770	Pantothenate and CoA biosynthesis	0.0017	0.0059	0.28	0.974039	0.902256
ko03060	Protein export	0.0083	0.017	0.49	0.9779	0.902256
ko03022	Basal transcription factors	0.0017	0.0066	0.25	0.983274	0.902256
ko03015	mRNA surveillance pathway	0.0132	0.0252	0.53	0.986444	0.902256
ko03040	Spliceosome	0.0281	0.0446	0.63	0.986936	0.902256
ko00380	Tryptophan metabolism	0.005	0.0131	0.38	0.987131	0.902256
ko03440	Homologous recombination	0.005	0.0141	0.35	0.992152	0.902256
ko00860	Porphyrin and chlorophyll metabolism	0.0066	0.0174	0.38	0.993913	0.902256
ko01210	2-Oxocarboxylic acid metabolism	0.0033	0.0122	0.27	0.995532	0.902256
ko00240	Pyrimidine metabolism	0.0017	0.0095	0.17	0.997127	0.902256
ko00230	Purine metabolism	0.005	0.0162	0.31	0.997321	0.902256
ko00190	Oxidative phosphorylation	0.0033	0.0184	0.18	0.999866	0.902256
ko00970	Aminoacyl-tRNA biosynthesis	0.0066	0.0319	0.21	0.999996	0.902256
ko03010	Ribosome	0.005	0.0346	0.14	1	0.902256

## Sheet: TableS10 KEGG for ZK1 DEGs
Table.S10 KEGG enrichment analysis of ZK1 differentially expressed genes
ID	Description	GeneRatio	BgRatio	enrich_factor	pvalue	qvalue
ko00270	Cysteine and methionine metabolism	0.0565	0.0153	3.69	2.96896e-05	0.00253143
ko03030	DNA replication	0.0403	0.0089	4.55	7.40626e-05	0.00315741
ko00564	Glycerophospholipid metabolism	0.0484	0.0154	3.14	0.000487416	0.0138529
ko00280	Valine, leucine and isoleucine degradation	0.0363	0.0103	3.51	0.00112707	0.0240244
ko04141	Protein processing in endoplasmic reticulum	0.0927	0.0513	1.81	0.00454015	0.0774214
ko00902	Monoterpenoid biosynthesis	0.0121	0.0023	5.25	0.0192737	0.268073
ko00290	Valine, leucine and isoleucine biosynthesis	0.0121	0.0024	4.99	0.0220084	0.268073
ko00500	Starch and sucrose metabolism	0.0645	0.0392	1.65	0.0353266	0.354803
ko00940	Phenylpropanoid biosynthesis	0.0726	0.0459	1.58	0.0374514	0.354803
ko00260	Glycine, serine and threonine metabolism	0.0242	0.0103	2.34	0.0442969	0.377689
ko00908	Zeatin biosynthesis	0.0161	0.006	2.7	0.061219	0.47452
ko00061	Fatty acid biosynthesis	0.0161	0.007	2.29	0.0977191	0.69432
ko00565	Ether lipid metabolism	0.0121	0.0046	2.62	0.106645	0.699455
ko00941	Flavonoid biosynthesis	0.0242	0.0137	1.76	0.126508	0.731841
ko00780	Biotin metabolism	0.0081	0.0026	3.1	0.135787	0.731841
ko01230	Biosynthesis of amino acids	0.0484	0.0344	1.41	0.148441	0.731841
ko00906	Carotenoid biosynthesis	0.0121	0.0055	2.2	0.156029	0.731841
ko00966	Glucosinolate biosynthesis	0.0081	0.0028	2.84	0.156052	0.731841
ko00450	Selenocompound metabolism	0.0121	0.0056	2.16	0.163083	0.731841
ko00073	Cutin, suberine and wax biosynthesis	0.0161	0.0088	1.83	0.175486	0.748123
ko00561	Glycerolipid metabolism	0.0242	0.0157	1.54	0.19652	0.751649
ko04016	MAPK signaling pathway - plant	0.0524	0.0401	1.31	0.198275	0.751649
ko00240	Pyrimidine metabolism	0.0161	0.0095	1.71	0.208115	0.751649
ko00250	Alanine, aspartate and glutamate metabolism	0.0121	0.0064	1.88	0.214805	0.751649
ko00710	Carbon fixation in photosynthetic organisms	0.0161	0.0097	1.66	0.220391	0.751649
ko00052	Galactose metabolism	0.0282	0.0203	1.39	0.241276	0.780861
ko04144	Endocytosis	0.0484	0.0391	1.24	0.265758	0.780861
ko00350	Tyrosine metabolism	0.0121	0.0073	1.66	0.269417	0.780861
ko03440	Homologous recombination	0.0202	0.0141	1.43	0.273581	0.780861
ko04120	Ubiquitin mediated proteolysis	0.0282	0.0212	1.33	0.274747	0.780861
ko00340	Histidine metabolism	0.0081	0.0043	1.9	0.284665	0.78295
ko03430	Mismatch repair	0.0121	0.0078	1.55	0.305322	0.793714
ko01212	Fatty acid metabolism	0.0161	0.0113	1.43	0.307197	0.793714
ko00440	Phosphonate and phosphinate metabolism	0.004	0.0015	2.62	0.318938	0.799814
ko00010	Glycolysis / Gluconeogenesis	0.0242	0.0193	1.25	0.346894	0.845064
ko00480	Glutathione metabolism	0.0242	0.0197	1.23	0.362537	0.846814
ko00944	Flavone and flavonol biosynthesis	0.004	0.0018	2.2	0.367476	0.846814
ko00943	Isoflavonoid biosynthesis	0.004	0.0019	2.07	0.385912	0.863405
ko00750	Vitamin B6 metabolism	0.004	0.002	2.01	0.394928	0.863405
ko00905	Brassinosteroid biosynthesis	0.004	0.0022	1.84	0.421193	0.897806
ko00770	Pantothenate and CoA biosynthesis	0.0081	0.0059	1.36	0.432137	0.898668
ko00640	Propanoate metabolism	0.0081	0.0064	1.26	0.471425	0.915344
ko00904	Diterpenoid biosynthesis	0.0081	0.0064	1.25	0.476222	0.915344
ko03420	Nucleotide excision repair	0.0121	0.0106	1.14	0.489296	0.915344
ko00514	Other types of O-glycan biosynthesis	0.004	0.0027	1.48	0.493368	0.915344
ko00330	Arginine and proline metabolism	0.0121	0.0109	1.11	0.511277	0.915344
ko00400	Phenylalanine, tyrosine and tryptophan biosynthesis	0.0081	0.0069	1.17	0.513624	0.915344
ko00310	Lysine degradation	0.0081	0.0073	1.1	0.54488	0.915344
ko00040	Pentose and glucuronate interconversions	0.0282	0.0282	1	0.551964	0.915344
ko00730	Thiamine metabolism	0.004	0.0033	1.22	0.563094	0.915344
ko00945	Stilbenoid, diarylheptanoid and gingerol biosynthesis	0.0081	0.0078	1.03	0.57886	0.915344
ko00740	Riboflavin metabolism	0.004	0.0035	1.16	0.582084	0.915344
ko02010	ABC transporters	0.0121	0.0122	0.99	0.584034	0.915344
ko00130	Ubiquinone and other terpenoid-quinone biosynthesis	0.0081	0.0079	1.02	0.58706	0.915344
ko04070	Phosphatidylinositol signaling system	0.0121	0.0124	0.97	0.597095	0.915344
ko04626	Plant-pathogen interaction	0.0605	0.0633	0.95	0.611536	0.915344
ko00920	Sulfur metabolism	0.004	0.0038	1.07	0.611924	0.915344
ko00590	Arachidonic acid metabolism	0.004	0.004	1	0.634261	0.916287
ko00520	Amino sugar and nucleotide sugar metabolism	0.0282	0.0305	0.93	0.634998	0.916287
ko00592	alpha-Linolenic acid metabolism	0.0081	0.0088	0.92	0.644794	0.916287
ko03040	Spliceosome	0.0403	0.0446	0.9	0.673046	0.936815
ko00051	Fructose and mannose metabolism	0.0081	0.0104	0.78	0.732428	0.936815
ko00960	Tropane, piperidine and pyridine alkaloid biosynthesis	0.004	0.0054	0.75	0.739973	0.936815
ko01200	Carbon metabolism	0.0323	0.0387	0.83	0.748501	0.936815
ko04130	SNARE interactions in vesicular transport	0.004	0.0056	0.72	0.754963	0.936815
ko00563	Glycosylphosphatidylinositol (GPI)-anchor biosynthesis	0.004	0.0057	0.71	0.758574	0.936815
ko04075	Plant hormone signal transduction	0.0484	0.0571	0.85	0.763533	0.936815
ko00513	Various types of N-glycan biosynthesis	0.004	0.0058	0.7	0.765637	0.936815
ko00950	Isoquinoline alkaloid biosynthesis	0.004	0.0061	0.66	0.785617	0.936815
ko01210	2-Oxocarboxylic acid metabolism	0.0081	0.0122	0.66	0.809775	0.936815
ko04712	Circadian rhythm - plant	0.0081	0.0126	0.64	0.822228	0.936815
ko00630	Glyoxylate and dicarboxylate metabolism	0.0081	0.0128	0.63	0.828178	0.936815
ko00410	beta-Alanine metabolism	0.004	0.007	0.57	0.828453	0.936815
ko00600	Sphingolipid metabolism	0.004	0.0071	0.57	0.830984	0.936815
ko00510	N-Glycan biosynthesis	0.004	0.0074	0.54	0.845411	0.936815
ko00562	Inositol phosphate metabolism	0.0081	0.0142	0.57	0.869676	0.936815
ko00030	Pentose phosphate pathway	0.004	0.0084	0.48	0.878163	0.936815
ko00360	Phenylalanine metabolism	0.004	0.0087	0.46	0.886905	0.936815
ko00460	Cyanoamino acid metabolism	0.0081	0.0155	0.52	0.900628	0.936815
ko00230	Purine metabolism	0.0081	0.0162	0.5	0.913923	0.936815
ko04145	Phagosome	0.004	0.0099	0.41	0.917293	0.936815
ko00860	Porphyrin and chlorophyll metabolism	0.0081	0.0174	0.46	0.93162	0.936815
ko00591	Linoleic acid metabolism	0.004	0.0121	0.33	0.952393	0.936815
ko00620	Pyruvate metabolism	0.004	0.0136	0.3	0.96773	0.936815
ko04146	Peroxisome	0.004	0.0143	0.28	0.97263	0.936815
ko03060	Protein export	0.004	0.017	0.24	0.986063	0.936815
ko00970	Aminoacyl-tRNA biosynthesis	0.0121	0.0319	0.38	0.986817	0.936815
ko03015	mRNA surveillance pathway	0.0081	0.0252	0.32	0.987152	0.936815
ko03018	RNA degradation	0.004	0.0192	0.21	0.992129	0.936815
ko03013	RNA transport	0.0121	0.0389	0.31	0.996916	0.936815
ko03010	Ribosome	0.004	0.0346	0.12	0.999848	0.936815

[truncated: 4 more sheets: TableS11 AllMeta1844, TableS12 DEMs SubclassesNumber, TableS13 KEGG for LL1 DEMS, TableS14 KEGG for ZK1 DEMS]
